# Supplementary material for: The Resistance Mechanisms and Clinical Impact of Resistance to the Third Generation Cephalosporins in Species of Enterobacter cloacae Complex in Taiwan
Source: Antibiotics (Basel). 2022 Aug 26;11(9):1153. doi: 10.3390/antibiotics11091153 (PMC9494969; doi:10.3390/antibiotics11091153)
Supplement: Supplementary file 1 [file antibiotics-11-01153-s001.zip]

Archive with 3 entries (3 files):
- Final proofreading-Supplementary File S1 Figure S1.pptx
- Final proofreading-Supplementary File S2 The partial hsp60 sequences of 184 Enterobacter isolates.xlsx
- Final proofreading-Supplementary File S3 Table S1-S3.pdf
