# Supplementary material for: The Resistance Mechanisms and Clinical Impact of Resistance to the Third Generation Cephalosporins in Species of Enterobacter cloacae Complex in Taiwan
Source: Antibiotics (Basel). 2022 Aug 26;11(9):1153. doi: 10.3390/antibiotics11091153 (PMC9494969; doi:10.3390/antibiotics11091153)
Supplement: Supplementary file 1 [file antibiotics-11-01153-s001.zip › Final proofreading-Supplementary File S2 The partial hsp60 sequences of 184 Enterobacter isolates.xlsx]

## Sheet: Sheet1
Supplementary File S2 The partial hsp60 sequences of 184 Enterobacter isolates
>EN_001
AAACTGGCTGGCCTGACTGCTCAGAACGAAGACCAGAACGTGGGTATCAAAGTTGCGCTGCGCGCGATGGAAGCTCCTCTGCGTCAGATCGTGTCCAACGCCGGTGAAGAGCCGTCTGTGGTTGCGAACAACGTGAAAGCGGGTGAAGGTAACTACGGTTACAACGCGGCAACTGAAGAATACGGCAACATGATCGACTTCGGTATCCTGGATCCAACTAAAGTGACCCGTTCTGCACTGCAATACGCGGCATCTGTAGCTGGTCTGATGAT
>EN_002
AAACTGGCTGGCCTGACTGCACAGAACGAAGACCAGAACGTGGGTATCAAAGTTGCGCTGCGCGCAATGGAAGCGCCTCTGCGTCAGATCGTTTCTAACGCCGGTGAAGAGCCATCTGTGGTTGCGAACAACGTGAAAGCGGGCGAAGGTAACTACGGTTACAACGCGGCAACTGAAGAATACGGCAACATGATCGACTTCGGTATTCTGGACCCAACTAAAGTTACCCGTTCTGCTCTGCAGTATGCGGCATCTGTAGCTGGCCTGATGAT
>EN_003
AAACTGGCTGGCCTGTCCGGTCAGAACGAAGACCAGAACGTGGGTATCAAAGTTGCGCTGCGCGCGATGGAAGCGCCTCTGCGTCAGATCGTTTCCAACGCCGGTGAAGAGCCATCTGTTGTTACCAACAACGTGAAAGCGGGCGAAGGTAACTACGGTTACAACGCGGCAACAGAAGAATACGGCAACATGATCGACTTCGGTATCCTGGATCCAACTAAAGTGACCCGTTCTGCTCTGCAGTATGCGGCATCGGTAGCTGGCCTGATGAT
>EN_004
AAACTGGCTGGCCTTACCGCTCAGAACGAAGACCAGAACGTGGGTATCAAAGTTGCGCTGCGCGCAATGGAAGCGCCTCTGCGTCAGATCGTGTCTAACGCCGGTGAAGAGCCATCTGTGGTAGCAAACAAGGTGAAAGCGGGCGAAGGTAACTACGGTTACAACGCGGCAACTGAAGAATACGGCAACATGATCGACTTCGGTATCCTGGACCCAACTAAAGTGACCCGTTCTGCTCTGCAGTACGCGGCCTCTGTTGCTGGTCTGATGAT
>EN_006
AAACTGGCTGGCCTGTCCGGTCAGAACGAAGACCAGAACGTGGGTATCAAAGTTGCGCTGCGCGCGATGGAAGCGCCTCTGCGTCAGATCGTTTCCAACGCCGGTGAAGAGCCATCTGTTGTTACCAACAACGTGAAAGCGGGCGAAGGTAACTACGGTTACAACGCGGCAACTGAAGAATACGGCAACATGATCGACTTCGGTATCCTGGATCCAACTAAAGTGACCCGTTCTGCTCTGCAGTATGCGGCATCGGTAGCTGGCCTGATGAT
>EN_007
AAACTGGCTGGCCTGACCGCTCAGAACGAAGACCAGAACGTAGGTATCAAAGTTGCGCTTCGCGCAATGGAAGCCCCTCTGCGTCAGATCGTGTCCAACGCCGGTGAAGAGCCATCAGTAGTTGCGAACAACGTGAAAGCGGGCGAAGGTAACTACGGTTACAACGCAGCAACCGAAGAATACGGCAACATGATCGACTTCGGTATCCTGGACCCAACTAAAGTTACCCGTTCTGCTCTGCAGTACGCGGCATCTGTAGCTGGCCTGATGAT
>EN_008
AAACTGGCTGGCCTGTCCGGTCAGAACGAAGACCAGAACGTGGGTATCAAAGTTGCGCTGCGCGCGATGGAAGCGCCTCTGCGTCAGATCGTTTCCAACGCCGGTGAAGAGCCATCTGTTGTTACCAACAACGTGAAAGCGGGCGAAGGTAACTACGGTTACAACGCGGCAACAGAAGAATACGGCAACATGATCGACTTCGGTATCCTGGATCCAACTAAAGTGACCCGTTCTGCTCTGCAGTATGCGGCATCTGTAGCTGGCCTGATGAT
>EN_009
AAACTGGCTGGCCTGACTGCTCAGAACGAAGACCAGAACGTGGGTATCAAAGTTGCGCTGCGCGCGATGGAAGCTCCGCTGCGTCAGATCGTGTCCAACGCCGGTGAAGAGCCGTCTGTGGTTGCGAACAAGGTGAAAGCGGGTGAAGGTAACTACGGTTACAACGCGGCAACTGAAGAATACGGCAACATGATCGACTTCGGTATCCTGGATCCAACTAAAGTGACCCGTTCTGCACTGCAATACGCGGCATCTGTAGCTGGTCTGATGAT
>EN_010
AAACTGGCTGGCCTGACTGCACAGAACGAAGACCAGAACGTGGGTATCAAAGTTGCGCTGCGCGCAATGGAAGCGCCTCTGCGTCAGATCGTTTCTAACGCCGGTGAAGAGCCATCTGTGGTTGCGAACAACGTGAAAGCGGGCGAAGGTAACTACGGTTACAACGCGGCAACTGAAGAATACGGCAACATGATCGACTTCGGTATTCTGGACCCAACTAAAGTTACCCGTTCTGCTCTGCAGTATGCGGCATCTGTAGCTGGCCTGATGAT
>EN_012
AAACTGGCTGGCCTGACTGCTCAGAACGAAGACCAGAACGTGGGTATCAAAGTTGCGCTGCGCGCGATGGAAGCTCCTCTGCGTCAGATCGTGTCCAACGCCGGTGAAGAGCCGTCTGTGGTTGCGAACAACGTGAAAGCGGGTGAAGGTAACTACGGTTACAACGCGGCAACTGAAGAATACGGCAACATGATCGACTTCGGTATCCTGGATCCAACTAAAGTGACCCGTTCTGCACTGCAATACGCGGCATCTGTAGCGGGTCTGATGAT
>EN_013
AAGCTGGCTGGCCTGACCGCTCAGAACGAAGACCAGAACGTGGGTATCAAAGTTGCGCTGCGCGCAATGGAAGCTCCTCTGCGTCAGATCGTTTCCAACGCCGGTGAAGAGCCGTCTGTGGTTGCGAACAACGTGAAAGCGGGTGAAGGTAACTACGGTTACAACGCGGCAACTGAAGAATACGGCAACATGATCGACTTCGGTATCCTGGACCCAACTAAAGTGACCCGTTCTGCTCTGCAGTACGCGGCATCTGTAGCTGGCCTGATGAT
>EN_014
AAACTGGCTGGCCTGACTGCACAGAACGAAGACCAGAACGTGGGTATCAAAGTTGCGCTGCGCGCAATGGAAGCGCCTCTGCGTCAGATCGTTTCTAACGCCGGTGAAGAGCCATCTGTGGTTGCGAACAACGTGAAAGCGGGCGAAGGTAACTACGGTTACAACGCGGCAACTGAAGAATACGGCAACATGATCGACTTCGGTATTCTGGACCCAACTAAAGTTACCCGTTCTGCTCTGCAGTATGCGGCATCTGTAGCTGGCCTGATGAT
>EN_015
AAACTGGCTGGCCTGACTGCTCAGAACGAAGACCAGAACGTGGGTATCAAAGTTGCGCTGCGCGCGATGGAAGCTCCTCTGCGTCAGATCGTGTCCAACGCCGGTGAAGAGCCGTCTGTGGTTGCGAACAACGTGAAAGCGGGTGAAGGTAACTACGGTTACAACGCGGCAACTGAAGAATACGGCAACATGATCGACTTCGGTATCCTGGATCCAACTAAAGTGACCCGTTCTGCACTGCAATACGCGGCATCTGTAGCTGGTCTGATGAT
>EN_016
AAACTGGCTGGCCTGACTGCTCAGAACGAAGACCAGAACGTGGGTATCAAAGTTGCGCTGCGCGCAATGGAAGCTCCGTTGCGTCAGATCGTGTCCAACGCCGGTGAAGAGCCGTCTGTGGTTGCGAACAAGGTGAAAGCGGGTGAAGGTAACTACGGTTACAACGCGGCAACTGAAGAATACGGCAACATGATCGACTTCGGTATCCTGGATCCAACTAAAGTGACCCGTTCTGCTCTGCAATACGCGGCATCTGTAGCTGGCCTGATGAT
>EN_017
AAACTGGCTGGCCTGTCCGGTCAGAACGAAGACCAGAACGTGGGTATCAAAGTTGCGCTGCGCGCGATGGAAGCGCCTCTGCGTCAGATCGTTTCCAACGCCGGTGAAGAGCCATCTGTTGTTACCAACAACGTGAAAGCGGGCGAAGGTAACTACGGTTACAACGCGGCAACTGAAGAATACGGCAACATGATCGACTTCGGTATCCTGGATCCAACTAAAGTGACCCGTTCTGCTCTGCAGTATGCGGCATCTGTAGCTGGCCTGATGAT
>EN_018
AAACTGGCTGGCCTGACTGCTCAGAACGAAGACCAGAACGTGGGTATCAAAGTTGCGCTGCGCGCAATGGAAGCTCCGCTGCGTCAGATCGTGTCCAACGCCGGTGAAGAGCCGTCTGTGGTTGCGAACAAGGTGAAAGCGGGTGAAGGTAACTACGGTTACAACGCGGCAACTGAAGAATACGGCAACATGATCGACTTCGGTATCCTGGATCCAACTAAAGTGACCCGTTCTGCTCTGCAATACGCGGCATCTGTAGCTGGCCTGATGAT
>EN_020
AAGCTGGCTGGCCTGACCGCTCAGAACGAAGACCAGAACGTGGGTATTAAAGTTGCGCTGCGCGCAATGGAAGCTCCTCTGCGTCAGATCGTTTCCAACGCCGGTGAAGAGCCGTCTGTGGTTGCGAACAACGTGAAAGCGGGTGAAGGTAACTACGGTTACAACGCGGCAACTGAAGAATACGGCAACATGATCGACTTCGGTATCCTGGACCCAACTAAAGTGACCCGTTCAGCTCTGCAGTACGCGGCATCTGTAGCTGGCCTGATGAT
>EN_021
AAACTGGCTGGCCTGACTGCTCAGAACGAAGACCAGAACGTGGGTATCAAAGTTGCGCTGCGCGCAATGGAAGCTCCGCTGCGTCAGATCGTGTCCAACGCCGGTGAAGAGCCGTCTGTGGTTGCGAACAAGGTGAAAGCGGGTGAAGGTAACTACGGTTACAACGCGGCAACTGAAGAATACGGCAACATGATCGACTTCGGTATCCTGGATCCAACTAAAGTGACCCGTTCTGCTCTGCAATACGCGGCATCTGTAGCTGGCCTGATGAT
>EN_022
AAACTGGCTGGCCTGTCCGGTCAGAACGAAGACCAGAACGTGGGTATCAAAGTTGCGCTGCGCGCGATGGAAGCGCCTCTGCGTCAGATCGTTTCCAACGCCGGTGAAGAGCCATCTGTTGTTACCAACAACGTGAAAGCGGGCGAAGGTAACTACGGTTACAACGCGGCAACAGAAGAATACGGCAACATGATCGACTTCGGTATCCTGGATCCAACTAAAGTGACCCGTTCTGCTCTGCAGTATGCGGCATCGGTAGCTGGCCTGATGAT
>EN_023
AAACTGGCTGGCCTGACTGCTCAGAACGAAGACCAGAACGTGGGTATCAAAGTTGCGCTGCGCGCGATGGAAGCTCCTCTGCGTCAGATCGTGTCCAACGCCGGTGAAGAGCCGTCTGTGGTTGCGAACAACGTGAAAGCGGGTGAAGGTAACTACGGTTACAACGCGGCAACTGAAGAATACGGCAACATGATCGACTTCGGTATCCTGGATCCAACTAAAGTGACCCGTTCTGCACTGCAATACGCGGCATCTGTAGCTGGTCTGATGAT
>EN_024
AAACTGGCTGGCCTGACTGCTCAGAACGAAGACCAGAACGTGGGTATCAAAGTTGCGCTGCGCGCAATGGAAGCTCCGCTGCGTCAGATCGTGTCCAACGCCGGTGAAGAGCCGTCTGTGGTTGCGAACAAGGTGAAAGCGGGTGAAGGTAACTACGGTTACAACGCGGCAACTGAAGAATACGGCAACATGATCGACTTCGGTATCCTGGATCCAACTAAAGTGACCCGTTCTGCTCTGCAATACGCGGCATCTGTAGCTGGCCTGATGAT
>EN_025
AAACTGGCTGGCCTGACCGCTCAGAACGAAGACCAGAACGTAGGTATCAAAGTTGCGCTTCGCGCAATGGAAGCCCCTCTGCGTCAGATCGTGTCCAACGCCGGTGAAGAGCCATCAGTAGTTGCGAACAACGTGAAAGCGGGCGAAGGTAACTACGGTTACAACGCAGCAACCGAAGAATACGGCAACATGATCGACTTCGGTATCCTGGACCCAACTAAAGTTACCCGTTCTGCTCTGCAGTACGCGGCATCTGTAGCTGGCCTGATGAT
>EN_026
AAACTGGCTGGCCTGACTGCTCAGAACGAAGACCAGAACGTGGGTATCAAAGTTGCGCTGCGCGCAATGGAAGCTCCGCTGCGTCAGATCGTGTCCAACGCTGGTGAAGAGCCGTCTGTGGTTGCGAACAAGGTGAAAGCGGGTGAAGGTAACTACGGTTACAACGCGGCAACTGAAGAATACGGCAACATGATCGACTTCGGTATCCTGGATCCAACTAAAGTGACCCGTTCTGCTCTGCAATACGCGGCATCTGTAGCTGGCCTGATGAT
>EN_027
AAACTGGCTGGCCTGACTGCTCAGAACGAAGACCAGAACGTGGGTATCAAAGTTGCGCTGCGCGCGATGGAAGCTCCTCTGCGTCAGATCGTGTCCAACGCCGGTGAAGAGCCGTCTGTGGTTGCGAACAACGTGAAAGCGGGTGAAGGTAACTACGGTTACAACGCGGCAACTGAAGAATACGGCAACATGATCGACTTCGGTATCCTGGATCCAACTAAAGTGACCCGTTCTGCACTGCAATACGCGGCATCTGTAGCTGGTCTGATGAT
>EN_028
AAACTGGCTGGCCTGACCGCACAGAACGAAGATCAGAACGTGGGTATCAAAGTTGCGCTGCGCGCAATGGAAGCCCCTCTGCGTCAGATCGTGTCCAACGCCGGTGAAGAACCGTCTGTGGTTGCAAACAACGTGAAAGCGGGCGAAGGTAACTACGGTTACAACGCTGCAACTGAAGAATACGGCAACATGATCGACTTCGGTATCCTGGACCCAACTAAAGTGACCCGTTCTGCTCTGCAGTACGCGGCATCTGTAGCTGGCCTGATGAT
>EN_029
AAACTGGCTGGCCTGACTGCTCAGAACGAAGACCAGAACGTGGGTATCAAAGTTGCGCTGCGCGCAATGGAAGCTCCGCTGCGTCAGATCGTGTCCAACGCCGGTGAAGAGCCGTCTGTGGTTGCGAACAAGGTGAAAGCGGGTGAAGGTAACTACGGTTACAACGCGGCAACTGAAGAATACGGCAACATGATCGACTTCGGTATCCTGGATCCAACTAAAGTGACCCGTTCTGCTCTGCAATACGCGGCATCTGTAGCTGGCCTGATGAT
>EN_030
AAACTGGCTGGCCTGACCGCTCAGAACGAAGACCAGAACGTGGGTATCAAAGTTGCGCTGCGCGCAATGGAAGCGCCTCTGCGTCAGATCGTGTCTAACGCCGGTGAAGAGCCATCTGTGGTGGCGAACAAGGTGAAAGCGGGCGAAGGTAACTACGGTTACAACGCTGCAACTGAAGAATACGGCAACATGATCGACTTCGGTATCCTGGACCCAACTAAAGTGACCCGTTCTGCTCTGCAGTACGCGGCCTCTGTTGCTGGTCTGATGAT
>EN_031
AAACTGGCTGGCCTGACTGCTCAGAACGAAGACCAGAACGTGGGTATCAAAGTTGCGCTGCGCGCGATGGAAGCTCCTCTGCGTCAGATCGTGTCCAACGCCGGTGAAGAGCCGTCTGTGGTTGCGAACAACGTGAAAGCGGGTGAAGGTAACTACGGTTACAACGCGGCAACTGAAGAATACGGCAACATGATCGACTTCGGTATCCTGGATCCAACTAAAGTGACCCGTTCTGCACTGCAATACGCGGCATCTGTAGCTGGTCTGATGAT
>EN_032
AAACTGGCTGGCCTGACTGCTCAGAACGAAGACCAGAACGTGGGTATCAAAGTTGCGCTGCGCGCGATGGAAGCTCCTCTGCGTCAGATCGTGTCCAACGCCGGTGAAGAGCCGTCTGTGGTTGCGAACAACGTGAAAGCGGGTGAAGGTAACTACGGTTACAACGCGGCAACTGAAGAATACGGCAACATGATCGACTTCGGTATCCTGGATCCAACTAAAGTGACCCGTTCTGCTCTGCAATACGCGGCATCTGTAGCGGGTCTGATGAT
>EN_033
AAACTGGCTGGCCTGACTGCTCAGAACGAAGACCAGAACGTGGGTATCAAAGTTGCGCTGCGCGCAATGGAAGCCCCTCTGCGTCAGATCGTGTCTAACGCCGGTGAAGAGCCATCTGTGGTGGCGAACAAGGTTAAAGCGGGCGAAGGTAACTACGGTTACAACGCTGCAACCGAAGAATACGGCAACATGATCGACTTCGGTATCCTGGACCCAACTAAAGTGACCCGTTCTGCTCTGCAGTACGCGGCCTCTGTTGCTGGTCTGATGAT
>EN_034
AAACTGGCTGGCCTGACTGCTCAGAACGAAGACCAGAACGTGGGTATCAAAGTTGCGCTGCGCGCAATGGAAGCTCCGCTGCGTCAGATCGTGTCCAACGCCGGTGAAGAGCCGTCTGTGGTTGCGAACAAGGTGAAAGCGGGTGAAGGTAACTACGGTTACAACGCGGCAACTGAAGAATACGGCAACATGATCGACTTCGGTATCCTGGATCCAACTAAAGTGACCCGTTCTGCTCTGCAATACGCGGCATCTGTAGCTGGCCTGATGAT
>EN_035
AAACTGGCTGGCCTGACTGCTCAGAACGAAGACCAGAACGTGGGTATCAAAGTTGCGCTGCGCGCAATGGAAGCTCCGCTGCGTCAGATCGTGTCCAACGCCGGTGAAGAGCCGTCTGTGGTTGCGAACAAGGTGAAAGCGGGTGAAGGTAACTACGGTTACAACGCGGCAACTGAAGAATACGGCAACATGATCGACTTCGGTATCCTGGATCCAACTAAAGTGACCCGTTCTGCTCTGCAATACGCGGCATCTGTAGCTGGCCTGATGAT
>EN_036
AAACTGGCTGGCCTGACTGCTCAGAACGAAGATCAGAACGTGGGTATCAAAGTTGCGCTGCGCGCGATGGAAGCTCCTCTGCGTCAGATCGTGTCCAACGCCGGTGAAGAGCCGTCTGTGGTTGCGAACAACGTGAAAGCGGGTGAAGGTAACTACGGTTACAACGCGGCAACTGAAGAATACGGCAACATGATCGACTTCGGTATCCTGGATCCAACTAAAGTGACCCGTTCTGCTCTGCAATACGCGGCATCTGTAGCTGGTCTGATGAT
>EN_037
AAACTGGCTGGCCTGACCGCTCAGAACGAAGACCAGAACGTGGGTATCAAAGTTGCGCTGCGCGCAATGGAAGCGCCTCTGCGTCAGATCGTGTCTAACGCCGGTGAAGAGCCATCTGTGGTGGCGAACAAGGTGAAAGCGGGCGAAGGTAACTACGGTTACAACGCGGCAACTGAAGAATACGGCAACATGATCGACTTCGGTATCCTGGACCCAACTAAAGTGACCCGTTCTGCTCTGCAGTACGCGGCCTCTGTTGCTGGTCTGATGAT
>EN_038
AAACTGGCTGGCCTGTCCGGTCAGAACGAAGACCAGAACGTGGGTATCAAAGTTGCGCTGCGCGCGATGGAAGCGCCTCTGCGTCAGATCGTTTCCAACGCCGGTGAAGAGCCATCTGTTGTTACCAACAACGTGAAAGCGGGCGAAGGTAACTACGGTTACAACGCGGCAACAGAAGAATACGGCAACATGATCGACTTCGGTATCCTGGATCCAACTAAAGTGACCCGTTCTGCTCTGCAGTATGCGGCATCTGTAGCTGGCCTGATGAT
>EN_039
AAACTGGCTGGCCTGACTGCTCAGAACGAAGACCAGAACGTGGGTATCAAAGTTGCGCTGCGCGCGATGGAAGCTCCTCTGCGTCAGATCGTGTCCAACGCCGGTGAAGAGCCGTCTGTGGTTGCGAACAACGTGAAAGCGGGTGAAGGTAACTACGGTTACAACGCGGCAACTGAAGAATACGGCAACATGATCGACTTCGGTATCCTGGATCCAACTAAAGTGACCCGTTCTGCACTGCAATACGCGGCATCTGTAGCTGGTCTGATGAT
>EN_041
AAACTGGCTGGCCTGACTGCTCAGAACGAAGACCAGAACGTGGGTATCAAAGTTGCGCTGCGCGCGATGGAAGCTCCTCTGCGTCAGATCGTGTCCAACGCCGGTGAAGAGCCGTCTGTGGTTGCGAACAACGTGAAAGCGGGTGAAGGTAACTACGGTTACAACGCGGCAACTGAAGAATACGGCAACATGATCGACTTCGGTATCCTGGATCCAACTAAAGTGACCCGTTCTGCACTGCAATACGCGGCATCTGTAGCTGGTCTGATGAT
>EN_42
AAACTGGCTGGCCTGACTGCTCAGAACGAAGACCAGAACGTGGGTATCAAAGTTGCGCTGCGCGCGATGGAAGCTCCTCTGCGTCAGATCGTGTCCAACGCCGGTGAAGAGCCGTCTGTGGTTGCGAACAACGTGAAAGCGGGTGAAGGTAACTACGGTTACAACGCGGCAACTGAAGAATACGGCAACATGATCGACTTCGGTATCCTGGATCCAACTAAAGTGACCCGTTCTGCACTGCAATACGCGGCATCTGTAGCTGGTCTGATGAT
>EN_043
AAACTGGCTGGCCTGTCCGGTCAGAACGAAGACCAGAACGTGGGTATCAAAGTTGCGCTGCGCGCGATGGAAGCGCCTCTGCGTCAGATCGTTTCCAACGCCGGTGAAGAGCCATCTGTTGTTACCAACAACGTGAAAGCGGGCGAAGGTAACTACGGTTACAACGCGGCAACAGAAGAATACGGCAACATGATCGACTTCGGTATCCTGGATCCAACTAAAGTGACCCGTTCTGCTCTGCAGTATGCGGCATCTGTAGCTGGCCTGATGAT
>EN_044
AAACTGGCTGGCCTGACTGCTCAGAACGAAGACCAGAACGTGGGTATCAAAGTTGCGCTGCGCGCAATGGAAGCTCCGCTGCGTCAGATCGTGTCCAACGCCGGTGAAGAGCCGTCTGTGGTTGCGAACAAGGTGAAAGCGGGTGAAGGTAACTACGGTTACAACGCGGCAACTGAAGAATACGGCAACATGATCGACTTCGGTATCCTGGATCCAACTAAAGTGACCCGTTCTGCTCTGCAATACGCGGCATCTGTAGCTGGCCTGATGAT
>EN_045
AAACTGGCTGGCCTGACTGCTCAGAACGAAGACCAGAACGTGGGTATCAAAGTTGCGCTGCGCGCGATGGAAGCTCCTCTGCGTCAGATCGTGTCCAACGCCGGTGAAGAGCCGTCTGTGGTTGCGAACAACGTGAAAGCGGGTGAAGGTAACTACGGTTACAACGCGGCAACTGAAGAATACGGCAACATGATCGACTTCGGTATCCTGGATCCAACTAAAGTGACCCGTTCTGCACTGCAATACGCGGCATCTGTAGCTGGTCTGATGAT
>EN_047
AAACTGGCTGGCCTGACCGCTCAGAACGAAGACCAGAACGTAGGTATCAAAGTTGCGCTTCGCGCAATGGAAGCCCCTCTGCGTCAGATCGTGTCCAACGCCGGTGAAGAGCCATCAGTAGTTGCGAACAACGTGAAAGCGGGCGAAGGTAACTACGGTTACAACGCAGCAACCGAAGAATACGGCAACATGATCGACTTCGGTATCCTGGACCCAACTAAAGTTACCCGTTCTGCTCTGCAGTACGCGGCATCTGTAGCTGGCCTGATGAT
>EN_048
AAACTGGCTGGCCTGTCCGGTCAGAACGAAGACCAGAACGTGGGTATCAAAGTTGCGCTGCGCGCGATGGAAGCGCCTCTGCGTCAGATCGTTTCCAACGCCGGTGAAGAGCCATCTGTTGTTACCAACAACGTGAAAGCGGGCGAAGGTAACTACGGTTACAACGCGGCAACAGAAGAATATGGCAACATGATCGACTTCGGTATCCTGGATCCAACTAAAGTGACCCGTTCTGCTCTGCAGTATGCGGCATCTGTAGCTGGCCTGATGAT
>EN_049
AAACTGGCTGGCCTGACTGCTCAGAACGAAGACCAGAACGTGGGTATCAAAGTTGCGCTGCGCGCGATGGAAGCTCCTCTGCGTCAGATCGTGTCCAACGCCGGTGAAGAGCCGTCTGTGGTTGCGAACAACGTGAAAGCGGGTGAAGGTAACTACGGTTACAACGCGGCAACTGAAGAATACGGCAACATGATCGACTTCGGTATCCTGGATCCAACTAAAGTGACCCGTTCTGCACTGCAATACGCGGCATCTGTAGCTGGTCTGATGAT
>EN_050
AAACTGGCTGGCCTGACCGCTCAGAACGAAGACCAGAACGTGGGTATCAAAGTTGCGCTGCGCGCAATGGAAGCGCCTCTGCGTCAAATCGTGTCTAACGCCGGTGAAGAGCCATCTGTGGTGGCGAACAAGGTGAAAGCGGGCGAAGGTAACTACGGTTACAACGCGGCAACTGAAGAATACGGCAACATGATCGACTTCGGTATCCTGGACCCAACTAAAGTGACCCGTTCTGCTCTGCAGTACGCGGCCTCTGTTGCTGGTCTGATGAT
>EN_051
AAACTGGCTGGCCTGACTGCTCAGAACGAAGACCAGAACGTGGGTATCAAAGTTGCGCTGCGCGCGATGGAAGCTCCTCTGCGTCAGATCGTGTCCAACGCCGGTGAAGAGCCGTCTGTGGTTGCGAACAACGTGAAAGCGGGTGAAGGTAACTACGGTTACAACGCGGCAACTGAAGAATACGGCAACATGATCGACTTCGGTATCCTGGATCCAACTAAAGTGACCCGTTCTGCACTGCAATACGCGGCATCTGTAGCTGGTCTGATGAT
>EN_053
AAACTGGCTGGCCTGACTGCTCAGAACGAAGACCAGAACGTGGGTATCAAAGTTGCGCTGCGCGCGATGGAAGCTCCTCTGCGTCAGATCGTGTCCAACGCCGGTGAAGAGCCGTCTGTGGTTGCGAACAACGTGAAAGCGGGTGAAGGTAACTACGGTTACAACGCGGCAACTGAAGAATACGGCAACATGATCGACTTCGGTATCCTGGATCCAACGAAAGTGACCCGTTCTGCACTGCAATACGCGGCATCTGTAGCTGGTCTGATGAT
>EN_054
AAACTGGCTGGCCTGACTGCTCAGAACGAAGACCAGAACGTGGGTATCAAAGTTGCGCTGCGCGCAATGGAAGCTCCGCTGCGTCAGATCGTGTCCAACGCCGGTGAAGAGCCGTCTGTGGTTGCGAACAAGGTGAAAGCGGGTGAAGGTAACTACGGTTACAACGCGGCAACTGAAGAATACGGCAACATGATCGACTTCGGTATCCTGGATCCAACTAAAGTGACCCGTTCTGCTCTGCAATACGCGGCATCTGTAGCTGGCCTGATGAT
>EN_055
AAACTGGCTGGCCTGACTGCTCAGAACGAAGATCAGAACGTGGGTATCAAAGTTGCGCTGCGCGCGATGGAAGCACCTCTGCGTCAGATCGTGTCCAACGCCGGTGAAGAGCCGTCTGTGGTTGCGAACAACGTGAAAGCGGGTGAAGGTAACTACGGTTACAACGCGGCAACTGAAGAATACGGCAACATGATCGACTTCGGTATCCTGGATCCAACTAAAGTGACCCGTTCTGCTCTGCAATACGCGGCATCTGTAGCTGGTCTGATGAT
>EN_056
AAACTGGCTGGCCTGACTGCTCAGAACGAAGACCAGAACGTGGGTATCAAAGTTGCGCTGCGCGCAATGGAAGCTCCGCTGCGTCAGATCGTGTCCAACGCCGGTGAAGAGCCGTCTGTGGTTGCGAACAAGGTGAAAGCGGGTGAAGGTAACTACGGTTACAACGCGGCAACTGAAGAATACGGCAACATGATCGACTTCGGTATCCTGGATCCAACTAAAGTGACCCGTTCTGCTCTGCAATACGCGGCATCTGTAGCTGGCCTGATGAT
>EN_057
AAACTGGCTGGCCTGACCGGTCAGAACGAAGACCAGAACGTGGGTATCAAAGTTGCGCTGCGCGCGATGGAAGCGCCTCTGCGTCAGATCGTTTCCAACGCCGGTGAAGAACCTTCTGTTGTCACCAACAACGTGAAAGCGGGCGAAGGTAACTACGGTTACAACGCGGCGACGGAAGAATACGGCAACATGATCGACTTCGGTATTCTGGACCCAACTAAAGTGACCCGTTCTGCTCTGCAGTACGCGGCTTCTGTAGCGGGTCTGATGAT
>EN_058
AAACTGGCTGGCCTGACTGCTCAGAACGAAGACCAGAACGTGGGTATCAAAGTTGCGCTGCGCGCGATGGAAGCTCCTCTGCGTCAGATCGTGTCCAACGCCGGTGAAGAGCCGTCTGTGGTTGCGAACAACGTGAAAGCGGGTGAAGGTAACTACGGTTACAACGCGGCAACTGAAGAATACGGCAACATGATCGACTTCGGTATCCTGGATCCAACTAAAGTGACCCGTTCTGCACTGCAATACGCGGCATCTGTAGCTGGTCTGATGAT
>EN_059
AAACTGGCTGGCCTGACTGCTCAGAACGAAGACCAGAACGTGGGTATCAAAGTTGCGCTGCGCGCAATGGAAGCCCCTCTGCGTCAGATCGTGTCTAACGCCGGTGAAGAGCCATCTGTAGTGGCGAACAAGGTTAAAGCGGGCGAAGGTAACTACGGTTACAACGCTGCAACCGAAGAATACGGCAACATGATCGACTTCGGTATCCTGGACCCAACTAAAGTGACCCGTTCTGCTCTGCAGTACGCGGCCTCTGTTGCTGGTCTGATGAT
>EN_060
AAACTGGCTGGCCTGACTGCACAGAACGAAGACCAGAACGTGGGTATCAAAGTTGCGCTGCGCGCAATGGAAGCGCCTCTGCGTCAGATCGTTTCTAACGCCGGTGAAGAGCCATCTGTGGTTGCGAACAACGTGAAAGCGGGCGAAGGTAACTACGGTTACAACGCGGCAACTGAAGAATACGGCAACATGATCGACTTCGGTATTCTGGACCCAACTAAAGTTACCCGTTCTGCTCTGCAGTATGCGGCATCTGTAGCTGGCCTGATGAT
>EN_061
AAGCTGGCTGGCCTGACCGCTCAGAACGAAGACCAGAACGTGGGTATCAAAGTTGCGCTGCGCGCAATGGAAGCTCCTCTGCGTCAGATCGTGTCCAACGCCGGTGAAGAGCCGTCTGTGGTTGCGAACAACGTGAAAGCGGGCGAAGGTAACTACGGTTACAACGCGGCAACTGAAGAATACGGCAACATGATCGACTTCGGTATCCTGGACCCAACTAAAGTGACCCGTTCTGCTCTGCAGTACGCGGCATCTGTAGCTGGCCTGATGAT
>EN_062
AAACTGGCTGGCCTGACTGCTCAGAACGAAGACCAGAACGTGGGTATCAAAGTTGCGCTGCGCGCAATGGAAGCTCCGCTGCGTCAGATCGTGTCCAACGCCGGTGAAGAGCCGTCTGTGGTTGCGAACAAGGTGAAAGCGGGTGAAGGTAACTACGGTTACAACGCGGCAACTGAAGAATACGGCAACATGATCGACTTCGGTATCCTGGATCCAACTAAAGTGACCCGTTCTGCTCTGCAATACGCGGCATCTGTAGCTGGCCTGATGAT
>EN_063
AAACTGGCTGGCCTGACCGCTCAGAACGAAGACCAGAACGTGGGTATCAAAGTTGCGCTGCGCGCAATGGAAGCGCCTCTGCGTCAGATCGTGTCTAACGCCGGTGAAGAGCCATCTGTGGTGGCGAACAAGGTGAAAGCGGGCGAAGGTAACTACGGTTACAACGCGGCAACTGAAGAATACGGCAACATGATCGACTTCGGTATCCTGGACCCAACTAAAGTGACCCGTTCTGCTCTGCAGTACGCGGCCTCTGTTGCTGGTCTGATGAT
>EN_064
AAACTGGCTGGCCTGACTGCTCAGAACGAAGACCAGAACGTGGGTATCAAAGTTGCGCTGCGCGCGATGGAAGCTCCTCTGCGTCAGATCGTGTCCAACGCCGGTGAAGAGCCGTCTGTGGTTGCGAACAACGTGAAAGCGGGTGAAGGTAACTACGGTTACAACGCGGCAACTGAAGAATACGGCAACATGATCGACTTCGGTATCCTGGATCCAACTAAAGTGACCCGTTCTGCACTGCAATACGCGGCATCTGTAGCTGGTCTGATGAT
>EN_065
AAACTGGCTGGCCTGTCCGGTCAGAACGAAGACCAGAACGTGGGTATCAAAGTTGCGCTGCGCGCGATGGAAGCGCCTCTGCGTCAGATCGTTTCCAACGCCGGTGAAGAGCCATCTGTTGTTACCAACAACGTGAAAGCGGGCGAAGGTAACTACGGTTACAACGCGGCAACAGAAGAATACGGCAACATGATCGACTTCGGTATCCTGGATCCAACTAAAGTGACCCGTTCTGCTCTGCAGTATGCGGCATCTGTAGCTGGCCTGATGAT
>EN_066
AAACTGGCTGGCCTGTCCGGTCAGAACGAAGACCAGAACGTGGGTATCAAAGTTGCGCTGCGCGCGATGGAAGCGCCTCTGCGTCAGATCGTTTCCAACGCCGGTGAAGAGCCATCTGTTGTTACCAACAACGTGAAAGCGGGCGAAGGTAACTACGGTTACAACGCGGCAACAGAAGAATACGGCAACATGATCGACTTCGGTATCCTGGATCCAACTAAAGTGACCCGTTCTGCTCTGCAGTATGCGGCATCTGTAGCTGGCCTGATGAT
>EN_067
AAACTGGCTGGCCTGACTGCACAGAACGAAGACCAGAACGTGGGTATCAAAGTTGCGCTGCGCGCAATGGAAGCGCCTCTGCGTCAGATCGTTTCTAACGCCGGTGAAGAGCCATCTGTGGTTGCGAACAACGTGAAAGCGGGCGAAGGTAACTACGGTTACAACGCGGCAACTGAAGAATACGGCAACATGATCGACTTCGGTATTCTGGACCCAACTAAAGTTACCCGTTCTGCTCTGCAGTATGCGGCATCTGTAGCTGGCCTGATGAT
>EN_069
AAACTGGCTGGCCTGACTGCTCAGAACGAAGACCAGAACGTGGGTATCAAAGTTGCGCTGCGCGCGATGGAAGCTCCTCTGCGTCAGATCGTGTCCAACGCCGGTGAAGAGCCGTCTGTGGTTGCGAACAACGTGAAAGCGGGTGAAGGTAACTACGGTTACAACGCGGCAACTGAAGAATACGGCAACATGATCGACTTCGGTATCCTGGATCCAACTAAAGTGACCCGTTCTGCACTGCAATACGCGGCATCTGTAGCTGGTCTGATGAT
>EN_071
AAACTGGCTGGCCTGACTGCTCAGAACGAAGACCAGAACGTGGGTATCAAAGTTGCGCTGCGCGCAATGGAAGCTCCGTTGCGTCAGATCGTGTCCAACGCCGGTGAAGAGCCGTCTGTGGTTGCGAACAAGGTGAAAGCGGGTGAAGGTAACTACGGTTACAACGCGGCAACTGAAGAATACGGCAACATGATCGACTTCGGTATCCTGGATCCAACTAAAGTGACCCGTTCTGCTCTGCAATACGCGGCATCTGTAGCTGGCCTGATGAT
>EN_073
AAACTGGCTGGCCTGACTGCACAGAACGAAGACCAGAACGTGGGTATCAAAGTTGCGCTGCGCGCAATGGAAGCGCCTCTGCGTCAGATCGTTTCTAACGCCGGTGAAGAGCCATCTGTGGTTGCGAACAACGTGAAAGCGGGCGAAGGTAACTACGGTTACAACGCGGCAACTGAAGAATACGGCAACATGATCGACTTCGGTATTCTGGACCCAACTAAAGTTACCCGTTCTGCTCTGCAGTATGCGGCATCTGTAGCTGGCCTGATGAT
>EN_074
AAACTGGCTGGCCTGACTGCACAGAACGAAGACCAGAACGTGGGTATCAAAGTTGCGCTGCGCGCAATGGAAGCGCCTCTGCGTCAGATCGTTTCTAACGCCGGTGAAGAGCCATCTGTGGTTGCGAACAACGTGAAAGCGGGCGAAGGTAACTACGGTTACAACGCGGCAACTGAAGAATACGGCAACATGATCGACTTCGGTATTCTGGACCCAACTAAAGTTACCCGTTCTGCTCTGCAGTATGCGGCATCTGTAGCTGGCCTGATGAT
>EN_075
AAACTGGCTGGCCTGTCCGGTCAGAACGAAGACCAGAACGTGGGTATCAAAGTTGCGCTGCGCGCGATGGAAGCGCCTCTGCGTCAGATCGTTTCCAACGCCGGTGAAGAGCCATCTGTTGTTACCAACAACGTGAAAGCGGGCGAAGGTAACTACGGTTACAACGCGGCAACAGAAGAATACGGCAACATGATCGACTTCGGTATCCTGGATCCAACTAAAGTGACCCGTTCTGCTCTGCAGTATGCGGCATCTGTAGCTGGCCTGATGAT
>EN_076
AAACTGGCTGGCCTGACTGCTCAGAACGAAGACCAGAACGTGGGTATCAAAGTTGCGCTGCGCGCGATGGAAGCTCCTCTGCGTCAGATCGTGTCCAACGCCGGTGAAGAGCCGTCTGTGGTTGCGAACAACGTGAAAGCGGGTGAAGGTAACTACGGTTACAACGCGGCAACTGAAGAATACGGCAACATGATCGACTTCGGTATCCTGGATCCAACTAAAGTGACCCGTTCTGCACTGCAATACGCGGCATCTGTAGCTGGTCTGATGAT
>EN_077
AAACTGGCTGGCCTGACTGCGCAGAACGAAGATCAGAACGTGGGTATCAAAGTTGCACTGCGTGCAATGGAAGCACCTCTGCGTCAGATCGTATCCAACGCCGGTGAAGAGCCATCTGTGGTTGCGAACAACGTGAAAGCGGGCGAAGGTAACTACGGTTACAACGCAGCGACTGAAGAATACGGCAACATGATCGACTTCGGTATCCTGGACCCAACTAAAGTGACCCGTTCTGCTCTGCAGTACGCGGCATCTGTTGCTGGCCTGATGAT
>EN_078
AAACTGGCTGGCCTGACTGCTCAGAACGAAGACCAGAACGTGGGTATCAAAGTTGCGCTGCGCGCGATGGAAGCTCCTCTGCGTCAGATCGTGTCCAACGCCGGTGAAGAGCCGTCTGTGGTTGCGAACAACGTGAAAGCGGGTGAAGGTAACTACGGTTACAACGCGGCAACTGAAGAATACGGCAACATGATCGACTTCGGTATCCTGGATCCAACTAAAGTGACCCGTTCTGCTCTGCAATACGCGGCATCTGTAGCGGGTCTGATGAT
>EN_079
AAACTGGCTGGCCTGACTGCTCAGAACGAAGACCAGAACGTGGGTATCAAAGTTGCGCTGCGTGCAATGGAAGCTCCGCTGCGTCAGATCGTGTCCAACGCCGGTGAAGAGCCGTCTGTGGTTGCGAACAAGGTGAAAGCGGGTGAAGGTAACTACGGTTACAACGCGGCAACTGAAGAATACGGCAACATGATCGACTTCGGTATCCTGGATCCAACTAAAGTGACCCGTTCTGCTCTGCAATACGCGGCATCTGTAGCTGGCCTGATGAT
>EN_080
AAGCTGGCTGGCCTGACCGCTCAGAACGAAGACCAGAACGTGGGTATCAAAGTTGCGCTGCGCGCAATGGAAGCTCCTCTGCGTCAGATCGTTTCCAACGCCGGTGAAGAGCCGTCTGTGGTTGCGAACAACGTGAAAGCGGGTGAAGGTAACTACGGTTACAACGCGGCAACTGAAGAATACGGCAACATGATCGACTTCGGTATCCTGGATCCAACTAAAGTGACCCGTTCTGCTCTGCAGTACGCGGCATCTGTAGCTGGCCTGATGAT
>EN_081
AAACTGGCTGGCCTGACTGCTCAGAACGAAGACCAGAACGTGGGTATCAAAGTTGCGCTGCGCGCGATGGAAGCTCCTCTGCGTCAGATCGTGTCCAACGCCGGTGAAGAGCCGTCTGTGGTTGCGAACAACGTGAAAGCGGGTGAAGGTAACTACGGTTACAACGCGGCAACTGAAGAATACGGCAACATGATCGACTTCGGTATCCTGGATCCAACTAAAGTGACCCGTTCTGCTCTGCAATACGCGGCATCTGTAGCGGGTCTGATGAT
>EN_082
AAACTGGCTGGCCTGACTGCTCAGAACGAAGACCAGAACGTGGGTATCAAAGTTGCGCTGCGCGCGATGGAAGCTCCTCTGCGTCAGATCGTGTCCAACGCCGGTGAAGAGCCGTCTGTGGTTGCGAACAACGTGAAAGCGGGTGAAGGTAACTACGGTTACAACGCGGCAACTGAAGAATACGGCAACATGATCGACTTCGGTATCCTGGATCCAACTAAAGTGACCCGTTCTGCACTGCAATACGCGGCATCTGTAGCTGGTCTGATGAT
>EN_083
AAACTGGCTGGCCTGACTGCTCAGAACGAAGACCAGAACGTGGGTATCAAAGTTGCGCTGCGCGCGATGGAAGCTCCTCTGCGTCAGATCGTGTCCAACGCCGGTGAAGAGCCGTCTGTGGTTGCGAACAACGTGAAAGCGGGTGAAGGTAACTACGGTTACAACGCGGCAACTGAAGAATACGGCAACATGATCGACTTCGGTATCCTGGATCCAACTAAAGTGACCCGTTCTGCACTGCAATACGCGGCATCTGTAGCTGGTCTGATGAT
>EN_085
AAACTGGCTGGCCTGACCGCTCAGAACGAAGACCAGAACGTGGGTATCAAAGTTGCGCTGCGCGCAATGGAAGCGCCTCTGCGTCAGATCGTGTCTAACGCCGGTGAAGAGCCATCTGTGGTGGCGAACAAGGTGAAAGCGGGCGAAGGTAACTACGGTTACAACGCGGCAACTGAAGAATACGGCAACATGATCGACTTCGGTATCCTGGACCCAACTAAAGTGACCCGTTCTGCTCTGCAGTACGCGGCCTCTGTTGCTGGTCTGATGAT
>EN_086
AAACTGGCTGGCCTGACTGCTCAGAACGAAGACCAGAACGTGGGTATCAAAGTTGCGCTGCGCGCGATGGAAGCTCCTCTGCGTCAGATCGTGTCCAACGCCGGTGAAGAGCCGTCTGTGGTTGCGAACAACGTGAAAGCGGGTGAAGGTAACTACGGTTACAACGCGGCAACTGAAGAATACGGCAACATGATCGACTTCGGTATCCTGGATCCAACTAAAGTGACCCGTTCTGCACTGCAATACGCGGCATCTGTAGCTGGTCTGATGAT
>EN_087
AAACTGGCTGGCCTGACCGCTCAGAACGAAGACCAGAACGTGGGTATCAAAGTTGCGCTGCGCGCAATGGAAGCGCCTCTGCGTCAGATCGTGTCTAACGCCGGTGAAGAGCCATCTGTGGTGGCGAACAAGGTGAAAGCGGGCGAAGGTAACTACGGTTACAACGCGGCAACTGAAGAATACGGCAACATGATCGACTTCGGTATCCTGGACCCAACTAAAGTGACCCGTTCTGCTCTGCAGTACGCGGCCTCTGTTGCTGGTCTGATGAT
>EN_088
AAACTGGCTGGCCTGACTGCTCAGAACGAAGACCAGAACGTGGGTATCAAAGTTGCGCTGCGCGCGATGGAAGCTCCTCTGCGTCAGATCGTGTCCAACGCCGGTGAAGAGCCGTCTGTGGTTGCGAACAACGTGAAAGCGGGTGAAGGTAACTACGGTTACAACGCGGCAACTGAAGAATACGGCAACATGATCGACTTCGGTATCCTGGATCCAACTAAAGTGACCCGTTCTGCACTGCAATACGCGGCATCTGTAGCTGGTCTGATGAT
>EN_089
AAACTGGCTGGCCTGACTGCTCAGAACGAAGACCAGAACGTGGGTATCAAAGTTGCGCTGCGCGCAATGGAAGCTCCGTTGCGTCAGATCGTGTCCAACGCCGGTGAAGAGCCGTCTGTGGTTGCGAACAAGGTGAAAGCGGGTGAAGGTAACTACGGTTACAACGCGGCAACTGAAGAATACGGCAACATGATCGACTTCGGTATCCTGGATCCAACTAAAGTGACCCGTTCTGCTCTGCAATACGCGGCATCTGTAGCTGGCCTGATGAT
>EN_090
AAACTGGCTGGCCTGACTGCTCAGAACGAAGACCAGAACGTGGGTATCAAAGTTGCGCTGCGCGCAATGGAAGCTCCGCTGCGTCAGATCGTGTCCAACGCCGGTGAAGAGCCGTCTGTGGTTGCGAACAAGGTGAAAGCGGGTGAAGGTAACTACGGTTACAACGCGGCAACTGAAGAATACGGCAACATGATCGACTTCGGTATCCTGGATCCAACTAAAGTGACCCGTTCTGCTCTGCAATACGCGGCATCTGTAGCTGGCCTGATGAT
>EN_091
AAACTGGCTGGCCTGTCCGGTCAGAACGAAGACCAGAACGTGGGTATCAAAGTTGCGCTGCGCGCGATGGAAGCGCCTCTGCGTCAGATCGTTTCCAACGCCGGTGAAGAGCCATCTGTTGTTACCAACAACGTGAAAGCGGGCGAAGGTAACTACGGTTACAACGCGGCAACAGAAGAATACGGCAACATGATCGACTTCGGTATCCTGGATCCAACTAAAGTGACCCGTTCTGCTCTGCAGTATGCGGCATCTGTAGCTGGCCTGATGAT
>EN_092
AAACTGGCTGGCCTGACCGCTCAGAACGAAGACCAGAACGTAGGTATCAAAGTTGCGCTTCGCGCAATGGAAGCCCCTCTGCGTCAGATCGTGTCCAACGCCGGTGAAGAGCCATCAGTAGTTGCGAACAACGTGAAAGCGGGCGAAGGTAACTACGGTTACAACGCAGCAACCGAAGAATACGGCAACATGATCGACTTCGGTATCCTGGACCCAACTAAAGTTACCCGTTCTGCTCTGCAGTACGCGGCATCTGTAGCTGGCCTGATGAT
>EN_094
AAACTGGCTGGCCTGACCGCTCAGAACGAAGACCAGAACGTAGGTATCAAAGTTGCGCTTCGCGCAATGGAAGCCCCTCTGCGTCAGATCGTGTCCAACGCCGGTGAAGAGCCATCAGTAGTTGCGAACAACGTGAAAGCGGGCGAAGGTAACTACGGTTACAACGCAGCAACCGAAGAATACGGCAACATGATCGACTTCGGTATCCTGGACCCAACTAAAGTTACCCGTTCTGCTCTGCAGTACGCGGCATCTGTAGCTGGCCTGATGAT
>EN_095
AAACTGGCTGGCCTGACTGCACAGAACGAAGACCAGAACGTGGGTATCAAAGTTGCGCTGCGCGCAATGGAAGCGCCTCTGCGTCAGATCGTTTCTAACGCCGGTGAAGAGCCATCTGTGGTTGCGAACAACGTGAAAGCGGGCGAAGGTAACTACGGTTACAACGCGGCAACTGAAGAATACGGCAACATGATCGACTTCGGTATTCTGGACCCAACTAAAGTTACCCGTTCTGCTCTGCAGTATGCGGCATCTGTAGCTGGCCTGATGAT
>EN_096
AAGCTGGCTGGCCTGACCGCTCAGAACGAAGACCAGAACGTGGGTATCAAAGTTGCGCTGCGCGCAATGGAAGCTCCTCTGCGTCAGATCGTGTCCAACGCCGGTGAAGAGCCGTCTGTGGTTGCGAACAACGTGAAAGCGGGTGAAGGTAACTACGGTTACAACGCGGCAACTGAAGAATACGGCAACATGATCGACTTCGGTATCCTGGACCCAACTAAAGTGACCCGTTCTGCTCTGCAGTACGCTGCATCTGTAGCTGGCCTGATGAT
>EN_097
AAACTGGCTGGCCTGACTGCTCAGAACGAAGACCAGAACGTGGGTATCAAAGTTGCGCTGCGCGCGATGGAAGCTCCTCTGCGTCAGATCGTGTCCAACGCCGGTGAAGAGCCGTCTGTGGTTGCGAACAACGTGAAAGCGGGTGAAGGTAACTACGGTTACAACGCGGCAACTGAAGAATACGGCAACATGATCGACTTCGGTATCCTGGATCCAACTAAAGTGACCCGTTCTGCACTGCAATACGCGGCATCTGTAGCTGGTCTGATGAT
>EN_098
AAACTGGCTGGCCTGACTGCTCAGAACGAAGACCAGAACGTGGGTATCAAAGTTGCGCTGCGCGCAATGGAAGCTCCGTTGCGTCAGATCGTGTCCAACGCCGGTGAAGAGCCGTCTGTGGTTGCGAACAAGGTGAAAGCGGGTGAAGGTAACTACGGTTACAACGCGGCAACTGAAGAATACGGCAACATGATCGACTTCGGTATCCTGGATCCAACTAAAGTGACCCGTTCTGCTCTGCAATACGCGGCATCTGTAGCTGGCCTGATGAT
>EN_099
AAACTGGCTGGCCTGACCGCACAGAACGAAGATCAGAACGTGGGTATCAAAGTTGCGCTGCGCGCAATGGAAGCCCCTCTGCGTCAGATCGTGTCCAACGCCGGTGAAGAACCGTCTGTGGTTGCAAACAACGTGAAAGCGGGCGAAGGTAACTACGGTTACAACGCTGCAACTGAAGAATACGGCAACATGATCGACTTCGGTATCCTGGACCCAACTAAAGTGACCCGTTCTGCTCTGCAGTACGCGGCATCTGTAGCTGGCCTGATGAT
>EN_100
AAACTGGCTGGCCTGACTGCTCAGAACGAAGACCAGAACGTGGGTATCAAAGTTGCGCTGCGCGCGATGGAAGCTCCTCTGCGTCAGATCGTGTCCAACGCCGGTGAAGAGCCGTCTGTGGTTGCGAACAACGTGAAAGCGGGTGAAGGTAACTACGGTTACAACGCGGCAACTGAAGAATACGGCAACATGATCGACTTCGGTATCCTGGATCCAACTAAAGTGACCCGTTCTGCACTGCAATACGCGGCATCTGTAGCTGGTCTGATGAT
>EN_101
AAACTGGCTGGCCTGACCGCTCAGAACGAAGACCAGAACGTGGGTATCAAAGTTGCGCTGCGCGCAATGGAAGCGCCTCTGCGTCAGATCGTGTCTAACGCCGGTGAAGAGCCATCTGTGGTAGCAAACAAGGTTAAAGCGGGCGAAGGTAACTACGGTTACAACGCGGCAACTGAAGAATACGGCAACATGATCGACTTCGGTATCCTGGACCCAACTAAAGTGACCCGTTCTGCTCTGCAGTACGCGGCCTCTGTGGCTGGTCTGATGAT
>EN_102
AAACTGGCTGGCCTGACCGCTCAGAACGAAGACCAGAACGTAGGTATCAAAGTTGCGCTTCGCGCAATGGAAGCCCCTCTGCGTCAGATCGTGTCCAACGCCGGTGAAGAGCCATCAGTAGTTGCGAACAACGTGAAAGCGGGCGAAGGTAACTACGGTTACAACGCAGCAACCGAAGAATACGGCAACATGATCGACTTCGGTATCCTGGACCCAACTAAAGTTACCCGTTCTGCTCTGCAGTACGCGGCATCTGTAGCTGGCCTGATGAT
>EN_103
AAACTGGCTGGCCTGACTGCTCAGAACGAAGACCAGAACGTGGGTATCAAAGTTGCGCTGCGCGCAATGGAAGCTCCGCTGCGTCAGATCGTGTCCAACGCCGGTGAAGAGCCGTCTGTGGTTGCGAACAAGGTGAAAGCGGGTGAAGGTAACTACGGTTACAACGCGGCAACTGAAGAATACGGCAACATGATCGACTTCGGTATCCTGGATCCAACTAAAGTGACCCGTTCTGCTCTGCAATACGCGGCATCTGTAGCTGGCCTGATGAT
>EN_104
AAACTGGCTGGCCTGACTGCACAGAACGAAGACCAGAACGTGGGTATCAAAGTTGCGCTGCGCGCAATGGAAGCGCCTCTGCGTCAGATCGTTTCTAACGCCGGTGAAGAGCCATCTGTGGTTGCGAACAACGTGAAAGCGGGCGAAGGTAACTACGGTTACAACGCGGCAACTGAAGAATACGGCAACATGATCGACTTCGGTATTCTGGACCCAACTAAAGTTACCCGTTCTGCTCTGCAGTATGCGGCATCTGTAGCTGGCCTGATGAT
>EN_105
AAACTGGCTGGCCTGACCGCTCAGAACGAAGACCAGAACGTGGGTATCAAAGTTGCGCTGCGCGCAATGGAAGCGCCTCTGCGTCAGATCGTGTCTAACGCCGGTGAAGAGCCATCTGTGGTAGCAAACAAGGTGAAAGCGGGCGAAGGTAACTACGGTTACAACGCGGCAACTGAAGAATACGGCAACATGATCGACTTCGGTATCCTGGACCCAACTAAAGTGACCCGTTCTGCTCTGCAGTACGCGGCCTCTGTTGCTGGTCTGATGAT
>EN_106
AAACTGGCTGGCCTGACTGCTCAGAACGAAGACCAGAACGTGGGTATCAAAGTTGCGCTGCGCGCGATGGAAGCTCCTCTGCGTCAGATCGTGTCCAACGCCGGTGAAGAGCCGTCTGTGGTTGCGAACAACGTGAAAGCGGGTGAAGGTAACTACGGTTACAACGCGGCAACTGAAGAATACGGCAACATGATCGACTTCGGTATCCTGGATCCAACTAAAGTGACCCGTTCTGCACTGCAATACGCGGCATCTGTAGCTGGTCTGATGAT
>EN_107
AAACTGGCTGGCCTGACTGCTCAGAACGAAGACCAGAACGTGGGTATCAAAGTTGCGCTGCGCGCGATGGAAGCTCCTCTGCGTCAGATCGTGTCCAACGCCGGTGAAGAGCCGTCTGTGGTTGCGAACAACGTGAAAGCGGGTGAAGGTAACTACGGTTACAACGCGGCAACTGAAGAATACGGCAACATGATCGACTTCGGTATCCTGGATCCAACTAAAGTGACCCGTTCTGCACTGCAATACGCGGCATCTGTAGCTGGTCTGATGAT
>EN_108
AAACTGGCTGGCCTGACTGCTCAGAACGAAGACCAGAACGTGGGTATCAAAGATGCGCTGCGCGCAATGGAAGCTCCGCTGCGTCAGATCGTGTCCAACGCCGGTGAAGAGCCGTCTGTGGTTGCGAACAAGGTTAAAGCGGGTGAAGGTAACTACGGTTACAACGCGGCAACTGAAGAATACGGCAACATGATCGACTTCGGTATCCTGGATCCAACTAAAGTGACCCGTTCTGCTCTGCAATACGCGGCATCTGTAGCTGGCCTGATGAT
>EN_109
AAACTGGCTGGCCTGACCGCTCAGAACGAAGACCAGAACGTAGGTATCAAAGTTGCGCTTCGCGCAATGGAAGCCCCTCTGCGTCAGATCGTGTCCAACGCCGGTGAAGAGCCATCAGTAGTTGCGAACAACGTGAAAGCGGGCGAAGGTAACTACGGTTACAACGCAGCAACCGAAGAATACGGCAACATGATCGACTTCGGTATCCTGGACCCAACTAAAGTTACCCGTTCTGCTCTGCAGTACGCGGCATCTGTAGCTGGCCTGATGAT
>EN_110
AAACTGGCTGGCCTGACTGCTCAGAACGAAGACCAGAACGTGGGTATCAAAGTTGCGCTGCGCGCAATGGAAGCTCCGCTGCGTCAGATCGTGTCCAACGCCGGTGAAGAGCCGTCTGTGGTTGCGAACAAGGTGAAAGCGGGTGAAGGTAACTACGGTTACAACGCGGCAACTGAAGAATACGGCAACATGATCGACTTCGGTATCCTGGATCCAACTAAAGTGACCCGTTCTGCTCTGCAATACGCGGCATCTGTAGCTGGCCTGATGAT
>EN_111
AAACTGGCTGGCCTGACTGCTCAGAACGAAGACCAGAACGTGGGTATCAAAGTTGCGCTGCGCGCAATGGAAGCTCCGCTGCGTCAGATCGTGTCCAACGCCGGTGAAGAGCCGTCTGTGGTTGCGAACAAGGTGAAAGCGGGTGAAGGTAACTACGGTTACAACGCGGCAACTGAAGAATACGGCAACATGATCGACTTCGGTATCCTGGATCCAACTAAAGTGACCCGTTCTGCTCTGCAATACGCGGCATCTGTAGCTGGCCTGATGAT
>EN_112
AAACTGGCTGGCCTGACTGCTCAGAACGAAGACCAGAACGTGGGTATCAAAGTTGCGCTGCGCGCGATGGAAGCTCCTCTGCGTCAGATCGTGTCCAACGCCGGTGAAGAGCCGTCTGTGGTTGCGAACAACGTGAAAGCGGGTGAAGGTAACTACGGTTACAACGCGGCAACTGAAGAATACGGCAACATGATCGACTTCGGTATCCTGGATCCAACTAAAGTGACCCGTTCTGCACTGCAATACGCGGCATCTGTAGCTGGTCTGATGAT
>EN_113
AAACTGGCAGGCCTGACCGCACAGAACGAAGATCAGAACGTGGGTATCAAAGTTGCGCTGCGCGCAATGGAAGCCCCTCTGCGTCAGATCGTTTCTAACGCCGGTGAAGAGCCATCTGTGGTTGCGAACAACGTGAAAGCGGGCGAAGGTAACTACGGTTACAACGCAGCAACTGAAGAATACGGCAACATGATCGACTTCGGTATCCTGGATCCAACGAAAGTAACCCGTTCTGCTCTGCAGTACGCGGCATCTGTCGCTGGCCTGATGAT
>EN_114
AAACTGGCTGGCCTGACTGCTCAGAACGAAGACCAGAACGTGGGTATCAAAGTTGCGCTGCGCGCGATGGAAGCTCCTCTGCGTCAGATCGTGTCCAACGCCGGTGAAGAGCCGTCTGTGGTTGCGAACAACGTGAAAGCGGGTGAAGGTAACTACGGTTACAACGCGGCAACTGAAGAATACGGCAACATGATCGACTTCGGTATCCTGGATCCAACTAAAGTGACCCGTTCTGCACTGCAATACGCGGCATCTGTAGCTGGTCTGATGAT
>EN_115
AAACTGGCTGGCCTGACTGCTCAGAACGAAGACCAGAACGTGGGTATCAAAGTTGCGCTGCGCGCGATGGAAGCTCCTCTGCGTCAGATCGTGTCCAACGCCGGTGAAGAGCCGTCTGTGGTTGCGAACAACGTGAAAGCGGGTGAAGGTAACTACGGTTACAACGCGGCAACTGAAGAATACGGCAACATGATCGACTTCGGTATCCTGGATCCAACTAAAGTGACCCGTTCTGCACTGCAATACGCGGCATCTGTAGCTGGTCTGATGAT
>EN_116
AAACTGGCTGGCCTGACTGCTCAGAACGAAGACCAGAACGTGGGTATCAAAGTTGCGCTGCGCGCGATGGAAGCTCCTCTGCGTCAGATCGTGTCCAACGCCGGTGAAGAGCCGTCTGTGGTTGCGAACAACGTGAAAGCGGGTGAAGGTAACTACGGTTACAACGCGGCAACTGAAGAATACGGCAACATGATCGACTTCGGTATCCTGGATCCAACTAAAGTGACCCGTTCTGCACTGCAATACGCGGCATCTGTAGCTGGTCTGATGAT
>EN_117
AAACTGGCTGGCCTGACTGCTCAGAACGAAGACCAGAACGTGGGTATCAAAGTTGCGCTGCGCGCGATGGAAGCTCCTCTGCGTCAGATCGTGTCCAACGCCGGTGAAGAGCCGTCTGTGGTTGCGAACAACGTGAAAGCGGGTGAAGGTAACTACGGTTACAACGCGGCAACTGAAGAATACGGCAACATGATCGACTTCGGTATCCTGGATCCAACTAAAGTGACCCGTTCTGCACTGCAATACGCGGCATCTGTAGCTGGTCTGATGAT
>EN_118
AAACTGGCTGGCCTGACTGCTCAGAACGAAGACCAGAACGTGGGTATCAAAGTTGCGCTGCGCGCGATGGAAGCTCCTCTGCGTCAGATCGTGTCCAACGCCGGTGAAGAGCCGTCTGTGGTTGCGAACAACGTGAAAGCGGGTGAAGGTAACTACGGTTACAACGCGGCAACTGAAGAATACGGCAACATGATCGACTTCGGTATCCTGGATCCAACTAAAGTGACCCGTTCTGCACTGCAATACGCGGCATCTGTAGCTGGTCTGATGAT
>EN_119
AAGCTGGCAGGCCTGACTGCTCAGAACGAAGATCAGAACGTGGGTATCAAAGTTGCGCTGCGCGCGATGGAAGCACCACTGCGTCAGATCGTGTCCAACGCCGGTGAAGAGCCATCTGTTGTAACCAACAACGTGAAAGCGGGCGAAGGTAACTACGGTTACAACGCGGCAACGGAAGAATACGGCAACATGATCGACTTCGGTATCCTGGACCCAACAAAAGTAACCCGTTCTGCTCTGCAGTACGCGGCTTCTGTTGCTGGCCTGATGAT
>EN_120
AAACTGGCTGGCCTGACTGCTCAGAACGAAGACCAGAACGTGGGTATCAAAGTTGCGCTGCGCGCGATGGAAGCTCCTCTGCGTCAGATCGTGTCCAACGCCGGTGAAGAGCCGTCTGTGGTTGCGAACAACGTGAAAGCGGGTGAAGGTAACTACGGTTACAACGCGGCAACTGAAGAATACGGCAACATGATCGACTTCGGTATCCTGGATCCAACTAAAGTGACCCGTTCTGCACTGCAATACGCGGCATCTGTAGCTGGTCTGATGAT
>EN_121
AAACTGGCTGGCCTGACTGCTCAGAACGAAGACCAGAACGTGGGTATCAAAGTTGCGCTGCGCGCGATGGAAGCTCCTCTGCGTCAGATCGTGTCCAACGCCGGTGAAGAGCCGTCTGTGGTTGCGAACAACGTGAAAGCGGGTGAAGGTAACTACGGTTACAACGCGGCAACTGAAGAATACGGCAACATGATCGACTTCGGTATCCTGGATCCAACTAAAGTGACCCGTTCTGCACTGCAATACGCGGCATCTGTAGCTGGTCTGATGAT
>EN_122
AAGCTGGCTGGCCTGACCGCTCAGAACGAAGACCAGAACGTGGGTATCAAAGTTGCGCTGCGCGCAATGGAAGCTCCTCTGCGTCAGATCGTGTCCAACGCCGGTGAAGAGCCGTCTGTGGTTGCGAACAACGTGAAAGCGGGTGAAGGTAACTACGGTTACAACGCGGCAACTGAAGAATACGGCAACATGATCGACTTCGGTATCCTGGACCCAACTAAAGTGACCCGTTCTGCTCTGCAGTACGCGGCATCTGTAGCTGGCCTGATGAT
>EN_123
AAACTGGCTGGCCTGACCGCTCAGAACGAAGACCAGAACGTAGGTATCAAAGTTGCGCTTCGCGCAATGGAAGCCCCTCTGCGTCAGATCGTGTCCAACGCCGGTGAAGAGCCATCAGTAGTTGCGAACAACGTGAAAGCGGGCGAAGGTAACTACGGTTACAACGCAGCAACCGAAGAATACGGCAACATGATCGACTTCGGTATCCTGGACCCAACTAAAGTTACCCGTTCTGCTCTGCAGTACGCGGCATCTGTAGCTGGCCTGATGAT
>EN_124
AAACTGGCTGGCCTGACTGCTCAGAACGAAGACCAGAACGTGGGTATCAAAGTTGCGCTGCGCGCAATGGAAGCTCCGCTGCGTCAGATCGTGTCCAACGCCGGTGAAGAGCCGTCTGTGGTTGCGAACAAGGTGAAAGCGGGTGAAGGTAACTACGGTTACAACGCGGCAACTGAAGAATACGGCAACATGATCGACTTCGGTATCCTGGATCCAACTAAAGTGACCCGTTCTGCTCTGCAATACGCGGCATCTGTAGCTGGCCTGATGAT
>EN_125
AAACTGGCTGGCCTGACTGCTCAGAACGAAGACCAGAACGTGGGTATCAAAGTTGCGCTGCGCGCGATGGAAGCTCCTCTGCGTCAGATCGTGTCCAACGCCGGTGAAGAGCCGTCTGTGGTTGCGAACAACGTGAAAGCGGGTGAAGGTAACTACGGTTACAACGCGGCAACTGAAGAATACGGCAACATGATCGACTTCGGTATCCTGGATCCAACTAAAGTGACCCGTTCTGCACTGCAATACGCGGCATCTGTAGCTGGTCTGATGAT
>EN_126
AAACTGGCAGGCCTGACCGCACAGAACGAAGATCAGAACGTGGGTATCAAAGTTGCGCTGCGCGCAATGGAAGCCCCTCTGCGTCAGATCGTTTCTAACGCCGGTGAAGAGCCATCTGTGGTTGCGAACAACGTGAAAGCGGGCGAAGGTAACTACGGTTACAACGCAGCAACTGAAGAATACGGCAACATGATCGACTTCGGTATCCTGGACCCAACTAAAGTGACCCGTTCTGCTCTGCAGTACGCGGCATCTGTCGCTGGCCTGATGAT
>EN_128
AAGCTGGCTGGCCTGACCGCTCAGAACGAAGACCAGAACGTGGGTATTAAAGTTGCGCTGCGCGCAATGGAAGCTCCTCTGCGTCAGATCGTGTCCAACGCCGGTGAAGAGCCATCTGTGGTTGCGAACAACGTGAAAGCGGGTGAAGGTAACTACGGTTACAACGCGGCAACTGAAGAATACGGCAACATGATCGACTTCGGTATCCTGGACCCAACTAAAGTGACCCGTTCAGCTCTGCAGTACGCGGCATCTGTAGCTGGCCTGATGAT
>EN_129
AAACTGGCTGGCCTGACTGCTCAGAACGAAGACCAGAACGTGGGTATCAAAGTTGCGCTGCGCGCAATGGAAGCTCCGCTGCGTCAGATCGTGTCCAACGCCGGTGAAGAGCCGTCTGTGGTTGCGAACAAGGTGAAAGCGGGTGAAGGTAACTACGGTTACAACGCGGCAACTGAAGAATACGGCAACATGATCGACTTCGGTATCCTGGATCCAACTAAAGTGACCCGTTCTGCTCTGCAATACGCGGCATCTGTAGCTGGCCTGATGAT
>EN_130
AAACTGGCTGGCCTGACTGCTCAGAACGAAGACCAGAACGTGGGTATCAAAGTTGCGCTGCGCGCAATGGAAGCTCCGTTGCGTCAGATCGTGTCCAACGCCGGTGAAGAGCCGTCTGTGGTTGCGAACAAGGTGAAAGCGGGTGAAGGTAACTACGGTTACAACGCGGCAACTGAAGAATACGGCAACATGATCGACTTCGGTATCCTGGATCCAACTAAAGTGACCCGTTCTGCTCTGCAATACGCGGCATCTGTAGCTGGCCTGATGAT
>EN_131
AAACTGGCTGGCCTGACTGCTCAGAACGAAGACCAGAACGTGGGTATCAAAGTTGCGCTGCGCGCGATGGAAGCTCCTCTGCGTCAGATCGTGTCCAACGCCGGTGAAGAGCCGTCTGTGGTTGCGAACAACGTGAAAGCGGGTGAAGGTAACTACGGTTACAACGCGGCAACTGAAGAATACGGCAACATGATCGACTTCGGTATCCTGGATCCAACTAAAGTGACCCGTTCTGCACTGCAATACGCGGCATCTGTAGCTGGTCTGATGAT
>EN_132
AAACTGGCTGGCCTGACTGCTCAGAACGAAGACCAGAACGTGGGTATCAAAGTTGCGCTGCGCGCGATGGAAGCTCCTCTGCGTCAGATCGTGTCCAACGCCGGTGAAGAGCCGTCTGTGGTTGCGAACAACGTGAAAGCGGGTGAAGGTAACTACGGTTACAACGCGGCAACTGAAGAATACGGCAACATGATCGACTTCGGTATCCTGGATCCAACTAAAGTGACCCGTTCTGCACTGCAATACGCGGCATCTGTAGCTGGTCTGATGAT
>EN_134
AAACTGGCTGGCCTGACCGCTCAGAACGAAGACCAGAACGTGGGTATCAAAGTTGCGCTGCGCGCGATGGAAGCTCCTCTGCGTCAGATCGTGTCCAACGCCGGTGAAGAGCCATCTGTCGTTGCGAACAACGTGAAAGCGGGCGAAGGTAACTACGGTTACAACGCTGCAACTGAAGAATACGGCAACATGATCGACTTCGGTATCCTGGACCCAACTAAAGTGACCCGTTCTGCTCTGCAGTACGCGGCATCTGTAGCTGGCCTGATGAT
>EN_135
AAACTGGCTGGCCTGACTGCTCAGAACGAAGACCAGAACGTGGGTATCAAAGTTGCGCTGCGCGCAATGGAAGCTCCGTTGCGTCAGATCGTGTCCAACGCCGGTGAAGAGCCGTCTGTGGTTGCGAACAAGGTGAAAGCGGGTGAAGGTAACTACGGTTACAACGCGGCAACTGAAGAATACGGCAACATGATCGACTTCGGTATCCTGGATCCAACTAAAGTGACCCGTTCTGCTCTGCAATACGCGGCATCTGTAGCTGGCCTGATGAT
>EN_136
AAACTGGCTGGCCTGACTGCGCAGAACGAAGATCAGAACGTGGGTATCAAAGTTGCACTGCGTGCAATGGAAGCACCTCTGCGTCAGATCGTATCCAACGCCGGTGAAGAGCCATCTGTGGTTGCGAACAACGTGAAAGCGGGTGAAGGTAACTACGGTTACAACGCAGCGACTGAAGAATACGGCAACATGATCGACTTCGGTATCCTGGACCCAACTAAAGTGACCCGTTCTGCTCTGCAGTACGCGGCATCTGTTGCTGGCCTGATGAT
>EN_137
AAACTGGCTGGCCTGACTGCTCAGAACGAAGACCAGAACGTGGGTATCAAAGTTGCGCTGCGCGCAATGGAAGCTCCGCTGCGTCAGATCGTGTCCAACGCCGGTGAAGAGCCGTCTGTGGTTGCGAACAAGGTGAAAGCGGGTGAAGGTAACTACGGTTACAACGCGGCAACTGAAGAATACGGCAACATGATCGACTTCGGTATCCTGGATCCAACTAAAGTGACCCGTTCTGCTCTGCAATACGCGGCATCTGTAGCTGGCCTGATGAT
>EN_138
AAACTGGCTGGCCTGACTGCACAGAACGAAGACCAGAACGTGGGTATCAAAGTTGCGCTGCGCGCAATGGAAGCGCCTCTGCGTCAGATCGTTTCTAACGCCGGTGAAGAGCCATCTGTGGTTGCGAACAACGTGAAAGCGGGCGAAGGTAACTACGGTTACAACGCGGCAACTGAAGAATACGGCAACATGATCGACTTCGGTATTCTGGACCCAACTAAAGTTACCCGTTCTGCTCTGCAGTATGCGGCATCTGTAGCTGGCCTGATGAT
>EN_139
AAACTGGCTGGCCTGACAGCTCAGAACGAAGACCAGAACGTGGGTATCAAAGTTGCGCTGCGCGCAATGGAAGCTCCGCTGCGTCAGATCGTGTCCAACGCCGGTGAAGAGCCGTCTGTGGTTGCGAACAAGGTGAAAGCGGGTGAAGGTAACTACGGTTACAACGCGGCAACTGAAGAATACGGCAACATGATCGACTTCGGTATCCTGGATCCAACTAAAGTGACCCGTTCTGCTCTGCAATACGCGGCATCTGTAGCTGGCCTGATGAT
>EN_140
AAACTGGCTGGCCTGACTGCTCAGAACGAAGATCAGAACGTGGGTATCAAAGTTGCGCTGCGCGCGATGGAAGCTCCTCTGCGTCAGATCGTGTCCAACGCCGGTGAAGAGCCGTCTGTGGTTGCGAACAACGTGAAAGCGGGTGAAGGTAACTACGGTTACAACGCGGCAACTGAAGAATACGGCAACATGATCGACTTCGGTATCCTGGATCCAACTAAAGTGACCCGTTCTGCTCTGCAATACGCGGCATCTGTAGCTGGTCTGATGAT
>EN_141
AAACTGGCTGGCCTGACTGCTCAGAACGAAGACCAGAACGTGGGTATCAAAGTTGCGCTGCGCGCAATGGAAGCTCCGCTGCGTCAGATCGTGTCCAACGCCGGTGAAGAGCCGTCTGTGGTTGCGAACAAGGTGAAAGCGGGTGAAGGTAACTACGGTTACAACGCGGCAACTGAAGAATACGGCAACATGATCGACTTCGGTATCCTGGATCCAACTAAAGTGACCCGTTCTGCTCTGCAATACGCGGCATCTGTAGCTGGCCTGATGAT
>EN_142
AAACTGGCTGGCCTGACTGCTCAGAACGAAGACCAGAACGTGGGTATCAAAGTTGCGCTGCGCGCGATGGAAGCTCCTCTGCGTCAGATCGTGTCCAACGCCGGTGAAGAGCCGTCTGTGGTTGCGAACAACGTGAAAGCGGGTGAAGGTAACTACGGTTACAACGCGGCAACTGAAGAATACGGCAACATGATCGACTTCGGTATCCTGGATCCAACTAAAGTGACCCGTTCTGCACTGCAATACGCGGCATCTGTAGCTGGTCTGATGAT
>EN_143
AAACTGGCTGGCCTGACTGCTCAGAACGAAGACCAGAACGTGGGTATCAAAGTTGCGCTGCGTGCAATGGAAGCTCCGCTGCGTCAGATCGTGTCCAACGCCGGTGAAGAGCCGTCTGTGGTTGCGAACAAGGTGAAAGCGGGTGAAGGTAACTACGGTTACAACGCGGCAACTGAAGAATACGGCAACATGATCGACTTCGGTATCCTGGATCCAACTAAAGTGACCCGTTCTGCTCTGCAATACGCGGCATCTGTAGCTGGCCTGATGAT
>EN_144
AAACTGGCTGGCCTGACTGCACAGAACGAAGACCAGAACGTGGGTATCAAAGTTGCGCTGCGCGCAATGGAAGCGCCTCTGCGTCAGATCGTTTCTAACGCCGGTGAAGAGCCATCTGTGGTTGCGAACAACGTGAAAGCGGGCGAAGGTAACTACGGTTACAACGCGGCAACTGAAGAATACGGCAACATGATCGACTTCGGTATTCTGGACCCAACTAAAGTTACCCGTTCTGCTCTGCAGTATGCGGCATCTGTAGCTGGCCTGATGAT
>EN_145
AAACTGGCTGGCCTGACAGCTCAGAACGAAGACCAGAACGTGGGTATCAAAGTTGCGCTGCGCGCAATGGAAGCTCCGCTGCGTCAGATCGTGTCCAACGCCGGTGAAGAGCCGTCTGTGGTTGCGAACAAGGTGAAAGCGGGTGAAGGTAACTACGGTTACAACGCGGCAACTGAAGAATACGGCAACATGATCGACTTCGGTATCCTGGATCCAACTAAAGTGACCCGTTCTGCTCTGCAATACGCGGCATCTGTAGCTGGCCTGATGAT
>EN_146
AAACTGGCTGGCCTGTCCGGTCAGAACGAAGACCAGAACGTGGGTATCAAAGTTGCGCTGCGCGCGATGGAAGCGCCTCTGCGTCAGATCGTTTCCAACGCCGGTGAAGAGCCATCTGTTGTTACCAACAACGTGAAAGCGGGCGAAGGTAACTACGGTTACAACGCGGCAACAGAAGAATACGGCAACATGATCGACTTCGGTATCCTGGATCCAACTAAAGTGACCCGTTCTGCTCTGCAGTATGCGGCATCTGTAGCTGGCCTGATGAT
>EN_147
AAACTGGCTGGCCTGACTGCTCAGAACGAAGACCAGAACGTGGGTATCAAAGTTGCGCTGCGCGCAATGGAAGCTCCGCTGCGTCAGATCGTGTCCAACGCCGGTGAAGAGCCGTCTGTGGTTGCGAACAAGGTGAAAGCGGGTGAAGGTAACTACGGTTACAACGCGGCAACTGAAGAATACGGCAACATGATCGACTTCGGTATCCTGGATCCAACTAAAGTGACCCGTTCTGCTCTGCAATACGCGGCATCTGTAGCTGGCCTGATGAT
>EN_148
AAACTGGCTGGCCTGACTGCTCAGAACGAAGACCAGAACGTGGGTATCAAAGTTGCGCTGCGCGCGATGGAAGCTCCTCTGCGTCAGATCGTGTCCAACGCCGGTGAAGAGCCGTCTGTGGTTGCGAACAACGTGAAAGCGGGTGAAGGTAACTACGGTTACAACGCGGCAACTGAAGAATACGGCAACATGATCGACTTCGGTATCCTGGATCCAACTAAAGTGACCCGTTCTGCACTGCAATACGCGGCATCTGTAGCTGGTCTGATGAT
>EN_149
AAACTGGCTGGCCTGACTGCTCAGAACGAAGACCAGAACGTGGGTATCAAAGTTGCGCTGCGCGCGATGGAAGCTCCTCTGCGTCAGATCGTGTCCAACGCCGGTGAAGAGCCGTCTGTGGTTGCGAACAACGTGAAAGCGGGTGAAGGTAACTACGGTTACAACGCGGCAACTGAAGAATACGGCAACATGATCGACTTCGGTATCCTGGATCCAACTAAAGTGACCCGTTCTGCACTGCAATACGCGGCATCTGTAGCTGGTCTGATGAT
>EN_150
AAACTGGCTGGCCTGACTGCACAGAACGAAGACCAGAACGTGGGTATCAAAGTTGCGCTGCGCGCAATGGAAGCGCCTCTGCGTCAGATCGTTTCTAACGCCGGTGAAGAGCCATCTGTGGTTGCGAACAACGTGAAAGCGGGCGAAGGTAACTACGGTTACAACGCGGCAACTGAAGAATACGGCAACATGATCGACTTCGGTATTCTGGACCCAACTAAAGTTACCCGTTCTGCTCTGCAGTATGCGGCATCTGTAGCTGGCCTGATGAT
>EN_151
AAACTGGCTGGCCTGTCCGGTCAGAACGAAGACCAGAACGTGGGTATCAAAGTTGCGCTGCGCGCGATGGAAGCGCCTCTGCGTCAGATCGTTTCCAACGCCGGTGAAGAGCCATCTGTTGTTACCAACAACGTGAAAGCGGGCGAAGGTAACTACGGTTACAACGCGGCAACAGAAGAATACGGCAACATGATCGACTTCGGTATCCTGGATCCAACTAAAGTGACCCGTTCTGCTCTGCAGTATGCGGCATCGGTAGCTGGCCTGATGAT
>EN_153
AAACTGGCTGGCCTGACAGCTCAGAACGAAGACCAGAACGTGGGTATCAAAGTTGCGCTGCGCGCAATGGAAGCTCCGCTGCGTCAGATCGTGTCCAACGCCGGTGAAGAGCCGTCTGTGGTTGCGAACAAGGTGAAAGCGGGTGAAGGTAACTACGGTTACAACGCGGCAACTGAAGAATACGGCAACATGATCGACTTCGGTATCCTGGATCCAACTAAAGTGACCCGTTCTGCTCTGCAATACGCGGCATCTGTAGCTGGCCTGATGAT
>EN_154
AAACTGGCTGGCCTGACTGCACAGAACGAAGACCAGAACGTGGGTATCAAAGTTGCGCTGCGCGCAATGGAAGCGCCTCTGCGTCAGATCGTTTCTAACGCCGGTGAAGAGCCATCTGTGGTTGCGAACAACGTGAAAGCGGGCGAAGGTAACTACGGTTACAACGCGGCAACTGAAGAATACGGCAACATGATCGACTTCGGTATTCTGGACCCAACTAAAGTTACCCGTTCTGCTCTGCAGTATGCGGCATCTGTAGCTGGCCTGATGAT
>EN_155
AAACTGGCTGGCCTGTCCGGTCAGAACGAAGACCAGAACGTGGGTATCAAAGTTGCGCTGCGCGCGATGGAAGCGCCTCTGCGTCAGATCGTTTCCAACGCCGGTGAAGAGCCATCTGTTGTTACCAACAACGTGAAAGCGGGCGAAGGTAACTACGGTTACAACGCGGCAACAGAAGAATACGGCAACATGATCGACTTCGGTATCCTGGATCCAACTAAAGTGACCCGTTCTGCTCTGCAGTATGCGGCATCTGTAGCTGGCCTGATGAT
>EN_156
AAACTGGCTGGCCTGACTGCTCAGAACGAAGACCAGAACGTGGGTATCAAAGTTGCGCTGCGCGCAATGGAAGCTCCGCTGCGTCAGATCGTGTCCAACGCCGGTGAAGAGCCGTCTGTGGTTGCGAACAAGGTGAAAGCGGGTGAAGGTAACTACGGTTACAACGCGGCAACTGAAGAATACGGCAACATGATCGACTTCGGTATCCTGGATCCAACTAAAGTGACCCGTTCTGCTCTGCAATACGCGGCATCTGTAGCTGGCCTGATGAT
>EN_157
AAACTGGCTGGCCTGACTGCTCAGAACGAAGACCAGAACGTGGGTATCAAAGTTGCGCTGCGCGCGATGGAAGCTCCTCTGCGTCAGATCGTGTCCAACGCCGGTGAAGAGCCGTCTGTGGTTGCGAACAACGTGAAAGCGGGTGAAGGTAACTACGGTTACAACGCGGCAACTGAAGAATACGGCAACATGATCGACTTCGGTATCCTGGATCCAACTAAAGTGACCCGTTCTGCACTGCAATACGCGGCATCTGTAGCTGGTCTGATGAT
>EN_158
AAGCTGGCTGGCCTGACCGCTCAGAACGAAGACCAGAACGTGGGTATCAAAGTTGCGCTGCGCGCAATGGAAGCTCCTCTGCGTCAGATCGTGTCCAACGCCGGTGAAGAGCCGTCTGTGGTTGCGAACAACGTGAAAGCGGGTGAAGGTAACTACGGTTACAACGCGGCAACTGAAGAATACGGCAACATGATCGACTTCGGTATCCTGGACCCAACTAAAGTGACCCGTTCTGCTCTGCAGTACGCGGCATCTGTAGCTGGCCTGATGAT
>EN_159
AAACTGGCTGGCCTGACCGCTCAGAACGAAGACCAGAACGTAGGTATCAAAGTTGCGCTTCGCGCAATGGAAGCCCCTCTGCGTCAGATCGTGTCCAACGCCGGTGAAGAGCCATCAGTAGTTGCGAACAACGTGAAAGCGGGCGAAGGTAACTACGGTTACAACGCAGCAACCGAAGAATACGGCAACATGATCGACTTCGGTATCCTGGACCCAACTAAAGTTACCCGTTCTGCTCTGCAGTACGCGGCATCTGTAGCTGGCCTGATGAT
>EN_160
AAACTGGCTGGCCTGTCCGGTCAGAACGAAGACCAGAACGTGGGTATCAAAGTTGCGCTGCGCGCGATGGAAGCGCCTCTGCGTCAGATCGTTTCCAACGCCGGTGAAGAGCCATCTGTTGTTACCAACAACGTGAAAGCGGGCGAAGGTAACTACGGTTACAACGCGGCAACAGAAGAATACGGCAACATGATCGACTTCGGTATCCTGGATCCAACTAAAGTGACCCGTTCTGCTCTGCAGTATGCGGCATCTGTAGCTGGCCTGATGAT
>EN_161
AAACTGGCAGGCCTGACCGCACAGAACGAAGATCAGAACGTGGGTATCAAAGTTGCGCTGCGCGCAATGGAAGCTCCTCTGCGTCAGATCGTTTCTAACGCCGGTGAAGAGCCATCTGTGGTTGCGAACAACGTGAAAGCGGGCGAAGGTAACTACGGTTACAACGCAGCAACTGAAGAATACGGCAACATGATCGACTTCGGTATCCTGGATCCAACGAAAGTGACCCGTTCTGCTCTGCAGTACGCGGCATCTGTCGCTGGCCTGATGAT
>EN_162
AAACTGGCTGGCCTGACCGCTCAGAACGAAGACCAGAACGTGGGTATCAAAGTTGCGCTGCGCGCAATGGAAGCGCCTCTGCGTCAGATCGTGTCTAACGCCGGTGAAGAGCCATCTGTGGTGGCGAACAAGGTGAAAGCGGGCGAAGGTAACTACGGTTACAACGCGGCAACTGAAGAATACGGCAACATGATCGACTTCGGTATCCTGGACCCAACTAAAGTGACCCGTTCTGCTCTGCAGTACGCGGCCTCTGTTGCTGGTCTGATGAT
>EN_163
AAACTGGCTGGCCTGTCCGGTCAGAACGAAGACCAGAACGTGGGTATCAAAGTTGCGCTGCGCGCGATGGAAGCGCCTCTGCGTCAGATCGTTTCCAACGCCGGTGAAGAGCCATCTGTTGTTACCAACAACGTGAAAGCGGGCGAAGGTAACTACGGTTACAACGCGGCAACTGAAGAATACGGCAACATGATCGACTTCGGTATCCTGGATCCAACTAAAGTGACCCGTTCTGCTCTGCAGTATGCGGCATCTGTAGCTGGCCTGATGAT
>EN_164
AAACTGGCTGGCCTGTCCGGTCAGAACGAAGACCAGAACGTGGGTATCAAAGTTGCGCTGCGCGCGATGGAAGCGCCTCTGCGTCAGATCGTTTCCAACGCCGGTGAAGAGCCATCTGTTGTTACCAACAACGTGAAAGCGGGCGAAGGTAACTACGGTTACAACGCGGCAACAGAAGAATACGGCAACATGATCGACTTCGGTATCCTGGATCCAACTAAAGTGACCCGTTCTGCTCTGCAGTATGCGGCATCTGTAGCTGGCCTGATGAT
>EN_165
AAACTGGCAGGCCTGACCGCACAGAACGAAGATCAGAACGTGGGTATCAAAGTTGCGCTGCGCGCAATGGAAGCCCCTCTGCGTCAGATCGTTTCTAACGCCGGTGAAGAGCCATCTGTGGTTGCGAACAACGTGAAAGCGGGCGAAGGTAACTACGGTTACAACGCAGCAACTGAAGAATACGGCAACATGATCGACTTCGGTATCCTGGACCCAACGAAAGTGACCCGTTCTGCTCTGCAGTACGCGGCATCTGTCGCTGGCCTGATGAT
>EN_166
AAACTGGCTGGCCTGACTGCACAGAACGAAGACCAGAACGTGGGTATCAAAGTTGCGCTGCGCGCAATGGAAGCGCCTCTGCGTCAGATCGTTTCTAACGCCGGTGAAGAGCCATCTGTGGTTGCGAACAACGTGAAAGCGGGCGAAGGTAACTACGGTTACAACGCGGCAACTGAAGAATACGGCAACATGATCGACTTCGGTATTCTGGACCCAACTAAAGTTACCCGTTCTGCTCTGCAGTATGCGGCATCTGTAGCTGGCCTGATGAT
>EN_167
AAGCTGGCAGGCCTGACTGCTCAGAACGAAGATCAGAACGTGGGTATCAAAGTTGCGCTGCGCGCGATGGAAGCGCCACTGCGTCAGATCGTGTCCAACGCCGGTGAAGAGCCATCCGTTGTAACCAACAACGTGAAAGCGGGCGAAGGTAACTACGGTTACAACGCGGCAACTGAAGAATACGGCAACATGATCGACTTCGGTATCCTGGACCCAACAAAAGTAACCCGTTCTGCTCTGCAGTACGCGGCTTCTGTTGCTGGCCTGATGAT
>EN_168
AAACTGGCTGGCCTGACTGCACAGAACGAAGACCAGAACGTGGGTATCAAAGTTGCGCTGCGCGCAATGGAAGCGCCTCTGCGTCAGATCGTTTCTAACGCCGGTGAAGAGCCATCTGTGGTTGCGAACAACGTGAAAGCGGGCGAAGGTAACTACGGTTACAACGCGGCAACTGAAGAATACGGCAACATGATCGATTTCGGTATTCTGGACCCAACTAAAGTTACCCGTTCTGCTCTGCAGTATGCGGCATCTGTAGCTGGCCTGATGAT
>EN_169
AAACTGGCTGGCCTGACTGCTCAGAACGAAGACCAGAACGTGGGTATCAAAGTTGCGCTGCGCGCGATGGAAGCTCCTCTGCGTCAGATCGTGTCCAACGCCGGTGAAGAGCCGTCTGTGGTTGCGAACAACGTGAAAGCGGGTGAAGGTAACTACGGTTACAACGCGGCAACTGAAGAATACGGCAACATGATCGACTTCGGTATCCTGGATCCAACTAAAGTGACCCGTTCTGCACTGCAATACGCGGCATCTGTAGCTGGTCTGATGAT
>EN_170
AAACTGGCTGGCCTGACTGCTCAGAACGAAGACCAGAACGTGGGTATCAAAGTTGCGCTGCGCGCGATGGAAGCTCCTCTGCGTCAGATCGTGTCCAACGCCGGTGAAGAGCCGTCTGTGGTTGCGAACAACGTGAAAGCGGGTGAAGGTAACTACGGTTACAACGCGGCAACTGAAGAATACGGCAACATGATCGACTTCGGTATCCTGGATCCAACTAAAGTGACCCGTTCTGCACTGCAATACGCGGCATCTGTAGCTGGTCTGATGAT
>EN_171
AAACTGGCTGGCCTGACTGCACAGAACGAAGACCAGAACGTGGGTATCAAAGTTGCGCTGCGCGCAATGGAAGCGCCTCTGCGTCAGATCGTTTCTAACGCCGGTGAAGAGCCATCTGTGGTTGCGAACAACGTGAAAGCGGGCGAAGGTAACTACGGTTACAACGCGGCAACTGAAGAATACGGCAACATGATCGACTTCGGTATTCTGGACCCAACTAAAGTTACCCGTTCTGCTCTGCAGTATGCGGCATCTGTAGCTGGCCTGATGAT
>EN_172
AAACTGGCTGGCCTGACTGCTCAGAACGAAGACCAGAACGTGGGTATCAAAGTTGCGCTGCGCGCGATGGAAGCTCCTCTGCGTCAGATCGTGTCCAACGCCGGTGAAGAGCCGTCTGTGGTTGCGAACAACGTGAAAGCGGGTGAAGGTAACTACGGTTACAACGCGGCAACTGAAGAATACGGCAACATGATCGACTTCGGTATCCTGGATCCAACTAAAGTGACCCGTTCTGCACTGCAATACGCGGCATCTGTAGCTGGTCTGATGAT
>EN_173
AAACTGGCTGGCCTGACTGCTCAGAACGAAGACCAGAACGTGGGTATCAAAGTTGCGCTGCGCGCGATGGAAGCTCCTCTGCGTCAGATCGTGTCCAACGCCGGTGAAGAGCCGTCTGTGGTTGCGAACAACGTGAAAGCGGGTGAAGGTAACTACGGTTACAACGCGGCAACTGAAGAATACGGCAACATGATCGACTTCGGTATCCTGGATCCAACTAAAGTGACCCGTTCTGCACTGCAATACGCGGCATCTGTAGCTGGTCTGATGAT
>EN_174
AAACTGGCTGGCCTGACTGCTCAGAACGAAGACCAGAACGTGGGTATCAAAGTTGCGCTGCGCGCGATGGAAGCTCCTCTGCGTCAGATCGTGTCCAACGCCGGTGAAGAGCCGTCTGTGGTTGCGAACAACGTGAAAGCGGGTGAAGGTAACTACGGTTACAACGCGGCAACTGAAGAATACGGCAACATGATCGACTTCGGTATCCTGGATCCAACTAAAGTGACCCGTTCTGCACTGCAATACGCGGCATCTGTAGCTGGTCTGATGAT
>EN_175
AAACTGGCTGGCCTGTCCGGTCAGAACGAAGACCAGAACGTGGGTATCAAAGTTGCGCTGCGCGCGATGGAAGCGCCTCTGCGTCAGATCGTTTCCAACGCCGGTGAAGAGCCATCTGTTGTTACCAACAACGTGAAAGCGGGCGAAGGTAACTACGGTTACAACGCGGCAACAGAAGAATACGGCAACATGATCGACTTCGGTATCCTGGATCCAACTAAAGTGACCCGTTCTGCTCTGCAGTATGCGGCATCTGTAGCTGGCCTGATGAT
>EN_176
AAACTGGCTGGCCTGACTGCACAGAACGAAGACCAGAACGTGGGTATCAAAGTTGCGCTGCGCGCAATGGAAGCGCCTCTGCGTCAGATCGTTTCTAACGCCGGTGAAGAGCCATCTGTGGTTGCGAACAACGTGAAAGCGGGCGAAGGTAACTACGGTTACAACGCGGCAACTGAAGAATACGGCAACATGATCGACTTCGGTATTCTGGACCCAACTAAAGTTACCCGTTCTGCTCTGCAGTATGCGGCATCTGTAGCTGGCCTGATGAT
>EN_177
AAACTGGCTGGCCTGACTGCTCAGAACGAAGACCAGAACGTGGGTATCAAAGTTGCGCTGCGCGCAATGGAAGCTCCGCTGCGTCAGATCGTGTCCAACGCCGGTGAAGAGCCGTCTGTGGTTGCGAACAAGGTGAAAGCGGGTGAAGGTAACTACGGTTACAACGCGGCAACTGAAGAATACGGCAACATGATCGACTTCGGTATCCTGGATCCAACTAAAGTGACCCGTTCTGCTCTGCAATACGCGGCATCTGTAGCTGGCCTGATGAT
>EN_178
AAACTGGCTGGCCTGACCGCTCAGAACGAAGACCAGAACGTGGGTATCAAAGTTGCGCTGCGCGCAATGGAAGCGCCTCTGCGTCAGATCGTGTCTAACGCCGGTGAAGAGCCATCTGTGGTAGCAAACAAGGTGAAAGCGGGCGAAGGTAACTACGGTTACAACGCGGCAACTGAAGAATACGGCAACATGATCGACTTCGGTATCCTGGACCCAACTAAAGTGACCCGTTCTGCTCTGCAGTACGCGGCCTCTGTTGCTGGTCTGATGAT
>EN_179
AAACTGGCTGGCCTGACCGCTCAGAACGAAGACCAGAACGTAGGTATCAAAGTTGCGCTTCGCGCAATGGAAGCCCCTCTGCGTCAGATCGTGTCCAACGCCGGTGAAGAGCCATCAGTAGTTGCGAACAACGTGAAAGCGGGCGAAGGTAACTACGGTTACAACGCAGCAACCGAAGAATACGGCAACATGATCGACTTCGGTATCCTGGACCCAACTAAAGTTACCCGTTCTGCTCTGCAGTACGCGGCATCTGTAGCTGGCCTGATGAT
>EN_180
AAACTGGCTGGCCTGACTGCTCAGAACGAAGACCAGAACGTGGGTATCAAAGTTGCGCTGCGCGCGATGGAAGCTCCTCTGCGTCAGATCGTGTCCAACGCCGGTGAAGAGCCGTCTGTGGTTGCGAACAACGTGAAAGCGGGTGAAGGTAACTACGGTTACAACGCGGCAACTGAAGAATACGGCAACATGATCGACTTCGGTATCCTGGATCCAACTAAAGTGACCCGTTCTGCACTGCAATACGCGGCATCTGTAGCTGGTCTGATGAT
>EN_181
AAACTGGCTGGCCTGACTGCACAGAACGAAGACCAGAACGTGGGTATCAAAGTTGCGCTGCGCGCAATGGAAGCGCCTCTGCGTCAGATCGTTTCTAACGCCGGTGAAGAGCCATCTGTGGTTGCGAACAACGTGAAAGCGGGCGAAGGTAACTACGGTTACAACGCGGCAACTGAAGAATACGGCAACATGATCGACTTCGGTATTCTGGACCCAACTAAAGTTACCCGTTCTGCTCTGCAGTATGCGGCATCTGTAGCTGGCCTGATGAT
>EN_182
AAACTGGCTGGCCTGACTGCTCAGAACGAAGACCAGAACGTGGGTATCAAAGTTGCGCTGCGCGCGATGGAAGCTCCTCTGCGTCAGATCGTGTCCAACGCCGGTGAAGAGCCGTCTGTGGTTGCGAACAACGTGAAAGCGGGTGAAGGTAACTACGGTTACAACGCGGCAACTGAAGAATACGGCAACATGATCGACTTCGGTATCCTGGATCCAACTAAAGTGACCCGTTCTGCACTGCAATACGCGGCATCTGTAGCTGGTCTGATGAT
>EN_184
AAACTGGCTGGCCTGACTGCTCAGAACGAAGACCAGAACGTGGGTATCAAAGTTGCGCTGCGCGCAATGGAAGCTCCGTTGCGTCAGATCGTGTCCAACGCCGGTGAAGAGCCGTCTGTGGTTGCGAACAAGGTGAAAGCGGGTGAAGGTAACTACGGTTACAACGCGGCAACTGAAGAATACGGCAACATGATCGACTTCGGTATCCTGGATCCAACTAAAGTGACCCGTTCTGCTCTGCAATACGCGGCATCTGTAGCTGGCCTGATGAT
>EN_185
AAACTGGCTGGCCTGACTGCTCAGAACGAAGACCAGAACGTGGGTATCAAAGTTGCGCTGCGCGCGATGGAAGCTCCTCTGCGTCAGATCGTGTCCAACGCCGGTGAAGAGCCGTCTGTGGTTGCGAACAACGTGAAAGCGGGTGAAGGTAACTACGGTTACAACGCGGCAACTGAAGAATACGGCAACATGATCGACTTCGGTATCCTGGATCCAACTAAAGTGACCCGTTCTGCACTGCAATACGCGGCATCTGTAGCTGGTCTGATGAT
>EN_186
AAGCTGGCTGGCCTGACCGCTCAGAACGAAGACCAGAACGTGGGTATCAAAGTTGCGCTGCGCGCAATGGAAGCTCCTCTGCGTCAGATCGTTTCCAACGCCGGTGAAGAGCCGTCTGTGGTTGCGAACAACGTGAAAGCGGGTGAAGGTAACTACGGTTACAACGCGGCAACTGAAGAATACGGCAACATGATCGACTTCGGTATCCTGGACCCAACTAAAGTGACCCGTTCTGCTCTGCAGTACGCGGCATCTGTAGCTGGCCTGATGAT
>EN_187
AAACTGGCTGGCCTGTCCGGTCAGAACGAAGACCAGAACGTGGGTATCAAAGTTGCGCTGCGCGCGATGGAAGCGCCTCTGCGTCAGATCGTTTCCAACGCCGGTGAAGAGCCATCTGTTGTTACCAACAACGTGAAAGCGGGCGAAGGTAACTACGGTTACAACGCGGCAACAGAAGAATACGGCAACATGATCGACTTCGGTATCCTGGATCCAACTAAAGTGACCCGTTCTGCTCTGCAGTATGCGGCATCTGTAGCTGGCCTGATGAT
>EN_188
AAACTGGCTGGCCTGACTGCGCAGAACGAAGATCAGAACGTGGGTATCAAAGTTGCGCTGCGCGCAATGGAAGCTCCTCTGCGTCAGATCGTGTCCAACGCCGGTGAAGAGCCATCCGTCGTGGCGAACAAAGTGAAAGCGGGCGAAGGTAACTACGGTTACAACGCAGCCACTGAAGAATACGGCAACATGATTGACTTCGGTATCCTGGACCCAACTAAAGTGACCCGTTCTGCTCTGCAGTACGCGGCATCTGTAGCGGGCCTGATGAT
>EN_189
AAACTGGCTGGCCTGACCGCTCAGAACGAAGACCAGAACGTGGGTATCAAAGTTGCGCTGCGCGCAATGGAAGCGCCTCTGCGTCAGATCGTGTCTAACGCCGGTGAAGAGCCATCTGTGGTGGCGAACAAGGTGAAAGCGGGCGAAGGTAACTACGGTTACAACGCTGCAACTGAAGAATACGGCAACATGATCGACTTCGGTATCCTGGACCCAACTAAAGTGACCCGTTCTGCTCTGCAGTACGCGGCCTCTGTTGCTGGTCTGATGAT
>EN_190
AAACTGGCTGGCCTGACTGCTCAGAACGAAGACCAGAACGTGGGTATCAAAGTTGCGCTGCGCGCGATGGAAGCTCCTCTGCGTCAGATCGTGTCCAACGCCGGTGAAGAGCCGTCTGTGGTTGCGAACAACGTGAAAGCGGGTGAAGGTAACTACGGTTACAACGCGGCAACTGAAGAATACGGCAACATGATCGACTTCGGTATCCTGGATCCAACTAAAGTGACCCGTTCTGCTCTGCAATACGCGGCATCTGTAGCGGGTCTGATGAT
>EN_192
AAACTGGCTGGCCTGACTGCTCAGAACGAAGACCAGAACGTGGGTATCAAAGTTGCGCTGCGCGCGATGGAAGCTCCTCTGCGTCAGATCGTGTCCAACGCCGGTGAAGAGCCGTCTGTGGTTGCGAACAACGTGAAAGCGGGTGAAGGTAACTACGGTTACAACGCGGCAACTGAAGAATACGGCAACATGATCGACTTCGGTATCCTGGATCCAACTAAAGTGACCCGTTCTGCACTGCAATACGCGGCATCTGTAGCTGGTCTGATGAT
>EN_193
AAACTGGCTGGCCTGTCCGGTCAGAACGAAGACCAGAACGTGGGTATCAAAGTTGCGCTGCGCGCGATGGAAGCGCCTCTGCGTCAGATCGTTTCCAACGCCGGTGAAGAGCCATCTGTTGTTACCAACAACGTGAAAGCGGGCGAAGGTAACTACGGTTACAACGCGGCAACAGAAGAATACGGCAACATGATCGACTTCGGTATCCTGGATCCAACTAAAGTGACCCGTTCTGCTCTGCAGTATGCGGCATCTGTAGCTGGCCTGATGAT
>EN_194
AAACTGGCTGGCCTGACTGCTCAGAACGAAGACCAGAACGTGGGTATCAAAGTTGCGCTGCGCGCAATGGAAGCTCCGCTGCGTCAGATCGTGTCCAACGCCGGTGAAGAGCCGTCTGTGGTTGCGAACAAGGTGAAAGCGGGTGAAGGTAACTACGGTTACAACGCGGCAACTGAAGAATACGGCAACATGATCGACTTCGGTATCCTGGATCCAACTAAAGTGACCCGTTCTGCTCTGCAATACGCGGCATCTGTAGCTGGCCTGATGAT
>EN_195
AAACTGGCTGGCCTGACTGCACAGAACGAAGACCAGAACGTGGGTATCAAAGTTGCGCTGCGCGCAATGGAAGCGCCTCTGCGTCAGATCGTTTCTAACGCCGGTGAAGAGCCATCTGTGGTTGCGAACAACGTGAAAGCGGGCGAAGGTAACTACGGTTACAACGCGGCAACTGAAGAATACGGCAACATGATCGACTTCGGTATTCTGGACCCAACTAAAGTTACCCGTTCTGCTCTGCAGTATGCGGCATCTGTAGCTGGCCTGATGAT
>EN_196
AAACTGGCTGGCCTGACTGCTCAGAACGAAGACCAGAACGTGGGTATCAAAGTTGCGCTGCGCGCAATGGAAGCTCCGTTGCGTCAGATCGTGTCCAACGCCGGTGAAGAGCCGTCTGTGGTTGCGAACAAGGTGAAAGCGGGTGAAGGTAACTACGGTTACAACGCGGCAACTGAAGAATACGGCAACATGATCGACTTCGGTATCCTGGATCCAACTAAAGTGACCCGTTCTGCTCTGCAATACGCGGCATCTGTAGCTGGCCTGATGAT
>EN_197
AAACTGGCTGGCCTGACCGCTCAGAACGAAGACCAGAACGTGGGTATCAAAGTTGCGCTGCGCGCAATGGAAGCGCCTCTGCGTCAGATCGTGTCTAACGCCGGTGAAGAGCCATCTGTGGTAGCAAACAAGGTTAAAGCGGGCGAAGGTAACTACGGTTACAACGCGGCAACTGAAGAATACGGCAACATGATCGACTTCGGTATCCTGGACCCAACTAAAGTGACCCGTTCTGCTCTGCAGTACGCGGCCTCTGTTGCTGGTCTGATGAT
>EN_198
AAACTGGCTGGCCTGACTGCTCAGAACGAAGACCAGAACGTGGGTATCAAAGTTGCGCTGCGCGCGATGGAAGCTCCTCTGCGTCAGATCGTGTCCAACGCCGGTGAAGAGCCGTCTGTGGTTGCGAACAACGTGAAAGCGGGTGAAGGTAACTACGGTTACAACGCGGCAACTGAAGAATACGGCAACATGATCGACTTCGGTATCCTGGATCCAACTAAAGTGACCCGTTCTGCACTGCAATACGCGGCATCTGTAGCTGGTCTGATGAT
>EN_199
AAACTGGCTGGCCTGACCGGTCAGAACGAAGACCAGAACGTGGGTATCAAAGTTGCGCTGCGCGCGATGGAAGCGCCTCTGCGTCAGATCGTTTCCAACGCCGGTGAAGAACCTTCTGTTGTCACCAACAACGTGAAAGCGGGCGAAGGTAACTACGGTTACAACGCGGCGACGGAAGAATACGGCAACATGATCGACTTCGGTATTCTGGACCCAACTAAAGTGACCCGTTCTGCTCTGCAGTACGCGGCTTCTGTAGCGGGTCTGATGAT
>EN_200
AAACTGGCTGGCCTGTCCGGTCAGAACGAAGACCAGAACGTGGGTATCAAAGTTGCGCTGCGCGCGATGGAAGCGCCTCTGCGTCAGATCGTTTCCAACGCCGGTGAAGAGCCATCTGTTGTTACCAACAACGTGAAAGCGGGCGAAGGTAACTACGGTTACAACGCGGCAACAGAAGAATACGGCAACATGATCGACTTCGGTATCCTGGATCCAACTAAAGTGACCCGTTCTGCTTTGCAGTATGCGGCATCTGTAGCTGGCCTGATGAT
